# Supplementary material for: Laparoscopic Delivery of a MnO2‐P‐ICG Patch for Photodynamic Therapy and NK Cell‐Driven Immunotherapy in Hepatocellular Carcinoma
Source: Adv Sci (Weinh). 2026 Apr 3;13(32):e24246. doi: 10.1002/advs.202524246 (PMC13252648; doi:10.1002/advs.202524246)
Supplement: Supplementary file 2 — Supporting File 2: advs75009‐sup‐0002‐DataFile.txt. [file ADVS-13-e24246-s001.txt]

Control1	Control2	Control3	MnO2_P_ICG1	MnO2_P_ICG2	MnO2_P_ICG3	gene_name
86.44527013	81.39021867	86.70628046	55.99661566	60.76770323	58.08086664	Gnai3
0	0	0	0	0	0	Pbsn
10.32683588	7.490375366	11.38304513	7.568177453	10.53360156	9.570755199	Cdc45
0.10382956	0.065093337	0	81.82871905	62.97199326	55.37329104	H19
0.010504224	0.052682879	0.021560108	0.124164724	0.101931965	0.07733567	Scml2
0	0	0	0.072849856	0.038873552	0	Apoh
6.018809022	6.647078066	6.163221061	3.769275189	4.899394032	5.551292331	Narf
75.86033578	67.2448332	77.45935183	48.92124488	48.77261127	44.43971402	Cav2
107.7583415	111.4087812	118.0351117	72.15684485	87.7465034	97.81749488	Klf6
0.107375156	0.321046301	0.09324168	0.503183217	0.49693382	0.516886573	Scmh1
38.38605011	34.83066718	37.83448487	35.01366568	36.18770564	40.38900482	Cox5a
0.246545093	0.485776533	0.180727931	0.640500112	0.49557882	0.502407259	Tbx2
0	0.023541548	0.03853687	0.034143684	0	0.017278872	Tbx4
0	0	0	0	0	0	Zfy2
9.672781056	9.014841651	8.785768978	11.01918548	11.38232484	14.2565032	Ngfr
0	0	0	0	0	0	Wnt3
0.210996387	0.312659196	0.393703502	0.784848327	0.53979237	1.006197125	Wnt9a
6.863067333	7.715646804	8.079473056	8.721606536	8.288406046	8.312547651	Fer
8.412127325	6.577427832	8.327050109	9.573943557	9.122542757	9.318420952	Xpo6
3.599222926	3.051816883	3.77864811	4.915245301	4.957958218	5.380962675	Tfe3
0.046389524	0.101789618	0.035705747	0.105451026	0.078777895	0.021345965	Axin2
8.86676545	8.241012456	9.417764958	6.718539345	7.250411249	7.722534293	Brat1
14.28142766	13.45351231	11.28008938	19.03650332	16.96040769	16.53208148	Gna12
0.22550387	0.848243961	0.038570893	0.102521486	0.07294225	0.034588253	Slc22a18
0	0.203680124	0.045466199	0	0	0	Itgb2l
0	0.126935878	0	0	0	0	Igsf5
1.816002251	1.394658885	1.98016906	0.784333713	0.770975986	0.689391968	Pih1d2
49.00878466	43.26055774	49.38367416	36.16059001	38.60412598	40.0990556	Dlat
113.3416462	140.6174723	120.5766546	112.7267189	104.7506113	125.0734847	Sdhd
0.176006558	0.176548633	0.108376981	1.024235239	0.512385127	0.097186509	Fgf23
0	0	0	0.112207863	0.026611313	0	Fgf6
0.57686154	1.191313922	0.585044491	1.832736373	1.857155114	1.523941757	Ccnd2
7.017767222	6.67938409	6.627114574	8.39583461	8.945673307	8.856706218	Gpr107
0	0.0163231	0	0	0	0	Nalcn
0	0	0	0	0	0	Btbd17
4.623218067	5.009099807	5.38935797	6.796281407	8.37864293	5.32209735	Slfn4
0	0	0	0	0	0	Th
0.681381485	9.702975603	0	0	0	0	Ins2
0	0	0.021909712	0	0	0	Scnn1g
0.089589869	0.131054281	0.107266137	0.312267206	0.282545681	0.267958875	Drp2
0.368749832	0.25686495	0.378432808	0.009313657	0.019879513	0.009426603	Tspan32
0	0	0	0	0	0.040131192	Lhx2
0	0	0.023017895	0.509846638	0.282942655	0.206411811	Clec2g
0.082464717	0.137864494	0.084630152	1.199717643	0.826903867	0.505944405	Gmpr
0	0	0	0	0	0	Glra1
9.128913954	9.305042037	10.6204722	4.093059365	5.574814173	5.888132221	Mid2
29.59710859	31.21052443	30.65902043	26.8410065	26.13620076	28.44312785	Trim25
3.79156781	3.388935944	4.180230367	3.558307649	3.612806943	3.328196642	Dgke
24.51283702	21.38115917	23.50025025	26.13729154	30.31736616	33.57224618	Scpep1
8.183730547	6.056339257	6.925680244	7.027090484	7.191464235	9.677818731	Mnt
22.36605063	20.22606967	21.96565617	9.759326644	8.486610908	8.49133689	Itgb2
3.804370708	2.807289342	3.997672986	4.088127074	4.309955443	3.417374656	Hddc2
0.241327208	0.907764229	0.198131362	0.394975069	0.18734525	0.133254972	Tpd52l1
2.154808802	1.027447592	2.117952687	2.180059636	1.884849928	1.647890263	Pemt
0.907430399	3.115770723	0.014327055	0.241181759	0.20320652	0.359735984	Cdh1
0	0	0	0.032002941	0	0	Cdh4
0	0.096231737	0	0.023261753	0	0	Ckmt1
0.343399727	0.172228674	0.088104259	1.014785368	1.166311077	1.058694449	Bcl6b
2.180635646	4.556982691	2.870837315	1.221711432	0.448862804	0.385147778	Clec10a
0	0.058799122	0.048126277	0.25583942	0.060675096	0.172627983	Alox12
0.209205352	0.35769831	0.351325409	0.484204731	0.332199537	0.59509309	Arvcf
6.481351123	7.019899962	6.496255492	12.95602462	11.35525308	12.11515049	Comt
23.87776114	27.63939278	23.49390045	20.44500205	20.23732287	21.16181098	Rtca
12.43535747	15.04204371	13.05549857	11.68857224	12.47432302	10.21549809	Dbt
119.6073563	118.827214	114.6809087	62.12562858	67.90448092	73.11231618	Dazap2
22.96510263	22.78101071	23.1510064	14.30282412	14.15992008	12.68076706	Mcts1
0.592348601	0.408493903	0.334346673	0.780973432	0.862213934	0.517877277	Rem1
0	0	0	0	0	0	Rnf17
11.55646759	11.20986074	10.77955392	10.55790518	10.84072781	10.08585045	Trappc10
14.47453734	13.97748914	13.49607764	19.3221028	17.86590685	19.79686896	Ccm2
0	0	0	0	0	0	Wap
55.73506709	55.00122831	56.36527656	55.32792811	55.44275097	54.77460762	Tbrg4
0.122428445	0.438591098	0	0	0	0	Tmprss2
0.219317656	0.169225479	0.190449518	0.429515821	1.047747489	0.621035061	Mx1
0.236834822	0.466644042	0.138887915	1.374111428	0.831737468	1.401154142	Fap
0.170964335	2.572363212	0	0	0	0	Gcg
38.78115593	38.94632588	38.1152024	32.94103354	38.31118959	37.8996548	Ndufa9
0	0	0	0.107361936	0.527064405	0.043465564	Egfl6
0.239811188	0.464698424	0.380349305	0.574864704	0.550042839	0.381202939	Lck
0	0.062550629	0	0	0	0.045910502	Tssk3
0.036162181	0.045341944	0.044534113	0.039457244	0.035091427	0.013311914	Cttnbp2
36.49197954	34.97667055	36.78528255	30.71916988	35.5798722	33.18932499	Galnt1
0	0	0	0.111495603	0.089243074	0.028211926	Myf5
6.089259055	5.520528309	5.977860766	6.282725485	6.926218071	6.4008612	Mkrn2
0.62709116	0.840504217	0.466024688	0.334250829	0.314753343	0.159202012	Pparg
12.7057347	11.04180802	12.78088391	11.40869185	12.16657549	11.49553362	Raf1
0.623991979	0.405684861	0.355765189	0.231152619	0.358824127	0.38283676	1-Sep
2.347955398	1.78948014	2.283617504	5.176821757	5.271668408	9.024541655	Pdgfb
1.362443447	1.426711648	1.121648814	2.954117168	1.917774035	2.190786723	Acvrl1
1.47623877	2.362955385	1.321598554	7.596810203	6.461614151	6.35927072	Grasp
4.653999024	4.476235135	4.153224399	4.757402289	4.796704153	5.772793592	Acvr1b
7.395368193	7.9754193	6.894164297	7.837352744	8.279365682	8.254251466	Tom1l2
3.469883915	2.657147065	3.393704082	3.027998148	2.282424718	2.743244586	Gpa33
1.701112129	1.273396501	1.172539822	6.39482697	3.129019504	4.182510627	Zfp385a
10.96398474	9.007899201	10.24227281	24.29324867	21.89418636	25.68382207	Itga5
0.008358008	0.010479687	0.01715496	0.015199302	0	0	Gabra2
20.53759842	18.37471562	19.75028132	19.14189028	17.76629717	18.97343251	Wdr77
0.034247884	0	0.017573598	0.093421295	0.016616906	0.063036141	Adora3
58.67520969	56.30867039	61.18975787	91.78075605	92.16927625	84.37600943	Atp5f1
0.38606517	1.394115105	0.015848113	0.982900474	0.914106632	0.866914631	Sox9
21.47319256	18.75872436	20.8073291	21.53022313	21.47774831	23.70115621	Hnrnpd
1.673725903	1.208285381	1.301269814	1.214415005	1.033560976	1.773698824	Dynlt1c
12.77103583	16.13320851	13.91016064	9.257839918	9.818145528	7.796166353	C1d
2.460134113	2.289228734	1.87370241	4.459763323	2.477376502	3.417423365	Gm2a
3.325273138	3.356031728	3.721463747	2.295565531	2.577480309	1.801713565	Krit1
6.999868036	7.4789398	7.18367708	6.879337199	6.554139746	5.564727626	Clcn4
0	0	0	0	0	0	Vmn2r88
0	0	0	0	0	0	Grm6
0	0.015135124	0.049551567	0	0.02342701	0.044435117	Sema4f
16.42112582	15.42545246	16.16066799	23.64669219	25.36088629	29.24981236	Hk2
7.613088642	6.669986871	7.257263787	9.673872136	10.28168476	11.70765038	Myo18a
0	0	0	0	0	0	Sez6
0.418037179	0.917272725	0.268133993	0.57016041	0.152122196	0.144268681	Haao
1.291090396	0.876868125	0.828120655	2.201145813	1.148456369	2.128823953	Cd52
0.357673162	0.184663471	0.259104901	0.726962351	0.673748456	0.600240106	Abhd15
3.934051262	3.3835941	4.504487249	8.898402175	7.729780109	9.006312742	Hoxb6
1.220781179	1.687222699	1.665704518	4.452672452	5.16931251	6.447218883	Loxl3
0	0	0	0	0	0	Tcl1b5
0	0	0	0	0.015043564	0	Btn1a1
21.12324603	22.43854407	22.3242181	13.74289255	13.38085635	12.75042272	Kat2b
13.07199573	12.7501439	12.40130886	15.86632057	14.69092683	16.68821067	Rab5b
0.040059711	0.251144307	0.082223272	0	0.194367758	0	Cryba1
1.324973597	1.259386156	1.074653763	0.97157522	0.476968592	0.413010139	Dnmt3l
0.250412467	0.251183702	0.085662677	0.364306416	0.356396787	0.476268947	Aire
0.898395378	0.381260976	0.836879853	0.615802039	0.684023054	0.330714612	Icosl
26.76885997	28.90343004	27.52980013	27.42427825	29.39127885	32.82956555	Spg7
0.101150997	0.036236617	0	0.197085319	0.084133661	0	Sult5a1
216.2463639	240.3178289	223.2126732	412.1795436	422.480486	514.0560875	Rpl13
43.55891194	47.78929221	46.52527959	45.01882861	42.07976428	45.24148836	Chmp1a
64.3817726	54.09900501	62.06620301	29.57193494	30.20461027	31.71100435	Rpa1
3.870831123	3.020673015	2.916852277	37.33745035	42.89441829	41.02869181	Serpinf1
7.132283666	7.260778882	7.556671856	6.430929859	6.747528454	6.255145151	Tubgcp3
0	0	0	0	0	0	Oprm1
4.720897969	5.274065639	4.615249304	10.61948736	10.3129326	11.65425386	Polr3d
17.10102512	16.86698558	15.52795107	9.665829885	12.95942031	17.37218418	Tcf7
122.9668999	123.3213445	121.7625068	89.52910439	89.41808244	74.55649768	Ddx3x
0.839995049	0.682647545	1.181331094	1.640710079	1.781194661	2.319123435	Il12rb1
0.436169257	0.218756298	0.335716946	1.130292385	0.8888342	0.501754121	Slc5a5
0	0.076609707	0	0.083333655	0.112651841	0.123704883	Kcnn3
16.47929233	14.34494422	17.02294739	11.46106563	12.23152254	11.50823251	Usp32
0.129918981	0.122174168	0	0.206729067	0.126072109	0.567926454	Car4
17.96771261	19.14102178	19.52556274	10.42074033	13.6120758	12.76428514	Txnrd3
0.032966019	0	0.033831672	0	0	0	Fasl
4.707092502	4.479396578	4.49389422	3.69171191	3.639614765	3.684705432	Zfp512b
16.34721975	16.88120295	17.21002973	15.26479514	15.69385607	15.66965779	Dnajc5
14.95764634	14.89764637	14.75849969	12.43505511	12.48741452	14.37877851	Tpd52l2
22.63347751	22.48529767	25.2085309	11.64982622	12.06668689	10.95871292	Fmr1
0.096933858	0.097232401	0.039791695	0.013220797	0.01410955	0.00892075	Bcl11a
2.862294094	3.197372	2.617005252	1.656191303	1.111016879	1.676275869	Il4
5.331517849	5.785029261	6.334334071	4.866412481	5.233348773	6.284165828	Pxmp4
0.262238929	0.411010292	0.056067717	0.387472976	0.349901876	0.42233891	Dlg3
0.968649316	1.271472371	0.714498602	1.087187835	1.072150799	1.058585835	Gnb1l
0	0	0	0	0	0	Dbh
6.688933454	7.666392413	6.723040005	5.622209916	7.806895061	9.244239892	Mmp11
9.042795233	8.329566722	8.032415296	8.756791526	9.658013812	9.685552773	Smarcb1
0.817703109	0.652448935	0.381443235	0.202775326	0.072135555	0.273645833	Vpreb3
3.119536504	3.183469651	3.076951276	3.104378618	3.279431691	3.229746812	Hip1r
5.753918159	6.639610883	5.586230438	5.87741567	5.626606675	6.52041858	Nsun5
5.688518163	5.643334271	4.618991918	10.77104553	12.67799143	10.52772981	Top1mt
0	0.0489693	0	0.21306912	0.132645593	0.179710834	Hoxa10
0.640955374	1.105034949	1.274460717	2.149070748	3.109884134	2.433199004	Hoxa4
0.024484348	0.122798781	0	0.044525564	0.035639058	0.011266381	Gm38393
19.02798627	14.25314733	16.67985988	36.4149783	44.83064953	44.64596042	Mmp14
3.486512045	4.395714783	3.321076089	2.504606613	3.327200773	2.499525613	Slc7a7
21.0606043	18.50274829	19.29053524	13.91283507	16.0854518	18.28756314	Oxa1l
13.05156489	12.44815008	13.84348361	12.73568466	13.56286651	12.59717231	Heatr6
1.417151496	0.52261622	0.855508457	1.28856749	1.536977005	1.15075932	Ccl3
0	0	0	0	0	0.048168396	Wfdc18
0	0	0	0	0	0	Icam4
9.548507559	11.12322232	9.967271786	9.216729421	10.02408445	10.11614904	Ilf2
38.76608072	36.21297888	36.68491773	31.40133247	33.73373492	33.2847984	Chtop
9.87106263	7.586926934	9.786867318	10.2431351	11.52700962	10.31602966	Snapin
0.546705301	0.274194538	0.112212239	0.596520566	0.636620973	0.603754547	S100a4
0	0	0	0.041032746	0.010947781	0	S100a3
0	0	0	0.134401239	0	0	S100a5
276.2542279	298.0027269	253.5467974	261.5096125	271.3380732	318.0727943	S100a6
0.036276199	0.034113679	0.037228773	3.042839463	0.906453268	0.400616567	Scn4a
0.939046752	2.018440462	0.929287075	2.134607909	1.139052231	1.41975334	Icam2
8.951932262	6.359266485	7.650862367	12.06417819	12.24058605	13.73511824	Mapk7
35.07882068	32.0534883	33.12948319	26.95387535	26.82202196	25.5384632	Epn2
2.204667203	2.16119687	2.180284517	3.134510245	3.189632261	3.393861092	B9d1
32.7337347	26.22720854	33.91985871	26.82202209	27.10172328	28.43583626	Sec24b
37.33468136	41.2357225	43.4557528	25.26349149	29.21051012	36.62069371	N4bp3
25.91438784	28.30611337	23.47141491	21.68232181	25.03237266	26.86731018	Rmnd5b
70.65302546	48.4161517	64.10236782	200.4281342	196.5451522	205.0637042	Nhp2
2.627071217	2.144176807	2.174648376	4.40558549	3.05433109	4.002846954	Vps9d1
4.018372938	4.966044865	4.325345562	5.123676589	5.120750399	4.835131354	Zfp276
0	0	0	0.118170967	0	0.079736014	C1ql4
22.46184256	23.37759509	22.41763247	26.86390039	31.9671427	35.45420276	Mfsd10
28.32235387	22.73042972	26.12553246	23.49794911	23.11444768	22.43547531	Luzp1
0	0	0	0.024071864	0	0	Slc13a2
12.88486532	10.76384974	11.8441005	15.12268496	15.54097032	16.4845869	Kctd10
20.28916874	19.95799923	18.77785658	16.92880059	18.9677037	20.62926455	Poldip2
0	0	0	0	0	0	Sebox
12.98039707	15.27793983	11.98912357	11.95492408	10.52379693	12.1769704	Ift20
4.43195764	4.021519885	4.518412841	31.23116565	35.93371714	36.45335789	Col6a1
0.217712851	0.464064673	0.044685951	0.356325957	0.29577299	0.340611157	Pcbp3
63.91494067	57.28548751	59.55219593	44.39504988	41.66724485	35.85874458	Lgals9
5.291164517	6.450718884	5.530291271	5.272654496	5.143967537	5.174880743	Araf
5.59100647	5.76503492	5.284834503	17.52542604	8.245268408	7.68419094	Cfp
9.276259134	6.76223015	8.265290718	58.19210389	53.3117491	55.25804569	Timp1
4.714140743	5.617725791	4.558048843	4.888629803	4.763587317	3.72886274	Uxt
5.758901672	4.639269073	4.848547542	4.151114146	4.266087708	5.153418098	Cnnm3
1.56188779	1.457899696	1.371371106	2.800893324	2.551328405	2.946656926	Lman2l
10.14123521	10.21251785	10.35290047	12.19796286	12.20863941	11.89679726	Mcm3ap
6.120724347	4.611269005	5.682958122	7.81539775	8.249009884	8.475877973	Pcnt
0	0	0	0	0	0	Ftcd
3.557542504	3.13602248	3.966017205	2.085347726	2.646105952	2.97483434	Mxd1
10.53271167	9.408508578	10.15326344	6.590359462	7.710960823	7.928311678	Gmcl1
16.68507675	17.17230983	18.76418321	21.23963919	21.11580854	20.15363573	Snrnp27
0.2655101	0.099872938	0.2452339	0.2655612	0.438002288	0.415389823	Oas1c
0	0	0	0	0.036385462	0.034507013	Oas1h
3.332101379	2.802183771	2.96365229	4.155982136	3.87359411	4.070092325	Ocrl
119.5011821	111.0290942	121.0516835	94.98814685	94.55305003	85.46338487	Calm1
6.762583159	6.824522529	6.527957833	12.13399918	10.99292143	12.39430324	Agpat3
0	0	0	0.027348721	0	0	Slc26a3
4.425447144	5.710267089	5.053622993	7.638109106	7.29269005	6.679237554	Sema6b
96.47994315	91.94575279	92.93565741	94.80125016	96.82398622	118.0138132	Uhrf1
18.09621594	16.92096475	17.04179793	19.98229128	21.55353269	23.59414257	Dpp9
0.657702542	0.582113093	0.635268807	1.987558579	1.726970193	1.45978985	Ramp2
0.734981344	1.621938959	0.603424934	0.374244333	0.199701238	0.946956948	Lsr
14.07763541	16.64259832	15.42296081	15.32712855	16.92519863	18.81077443	Gramd1a
1.790623166	6.052204229	1.0706268	0.268999114	0.211534304	0.386897574	Hpn
0	0	0	0	0	0	Gabrg1
323.5990789	327.283904	332.2775345	328.9941766	369.6676569	388.4405906	Ckb
28.52692644	26.19404113	30.44197722	22.36155511	23.63978688	24.90880901	Sp1
8.644654218	6.676884458	7.570477728	1.676861664	2.393572284	3.182244184	Itgb7
20.78742814	20.13673806	20.45116757	17.37932277	18.94272508	19.46358088	Myg1
7.088359479	6.294698349	6.197928885	7.262776724	7.634670668	10.64701284	Rarg
13.78795475	9.706565309	11.18838134	26.86482149	28.93748302	28.79253752	Pfdn5
3.940297707	2.791464389	3.221628945	2.761195514	2.793145497	2.923270012	Efnb2
9.955809038	7.48985363	7.607290023	20.88343792	18.996817	11.10356619	Rrp15
4.235619924	4.988962722	4.050467127	3.676245339	3.98565251	3.750357392	Rnd2
3.682875465	3.037546329	3.607131339	3.043126994	2.989512522	2.60320601	Srr
0.111556917	0.27975124	0.206075308	1.05492293	0.909331425	0.677588961	Sync
0.184886512	0.02897749	0.094870717	0.273180368	0.269118095	0.106343544	Fndc5
22.61668661	18.9315795	20.33750105	18.96288925	18.86405161	22.43508277	Acp5
0.256727694	0.204844165	0.263469089	0.530531205	1.472108439	0.601400728	Cnn1
7.614056168	8.979230464	8.67986805	8.307841699	7.548359277	8.200269626	Fbxo9
8.934784188	8.415064708	9.573845732	5.407149024	5.485245777	4.216864387	Vps50
64.91568289	73.37594859	64.83936056	65.71713271	66.11203608	60.92441458	Hars
16.49427091	15.50213548	17.65326729	27.06270472	26.54834506	28.56255673	Zmat2
133.4573244	134.6628431	138.3984329	98.45862559	105.6970375	105.3257548	Ube2c
28.03532449	26.48492183	28.11203743	29.70676994	30.44773729	29.81357777	Smg5
54.14157341	52.48832427	54.21559891	55.47272928	58.58898436	56.65283878	Cct3
6.84126383	5.943453175	6.989657764	9.792255057	10.82481657	11.74187909	Glmp
24.24042891	20.26703083	23.51923541	28.05570278	27.98494319	29.10288586	Mef2d
1.644621716	0.989812149	1.575287208	2.073619111	2.064062779	2.179487569	Tmem79
39.28039206	43.54862355	38.20961886	39.1141904	43.00104873	45.78006859	Snd1
1.209619545	1.402645066	1.194714332	5.193351154	5.771933436	6.13517582	Col18a1
16.39004599	16.56810456	16.10076496	18.2285587	21.09512959	20.01871882	Slc19a1
139.3767674	119.7691726	137.0104973	121.5587619	124.944385	128.8381054	Kpnb1
31.32501503	28.75488694	31.20179198	27.21776159	29.27961738	29.7496995	Npepps
0	0.032180388	0.026339207	0.070009648	0	0.023619551	Tbx21
22.99235081	18.00051821	18.64667836	30.73035536	30.94594174	29.76118727	Mrpl10
15.31656506	14.68912617	13.49230817	8.758516238	10.31571108	11.31384512	Cyp51
50.52733564	48.57363864	45.17935402	50.068476	51.49141612	53.81562611	Tcf25
128.2555078	104.4442419	117.9724252	255.5425751	230.0478378	233.3225541	Tubb6
9.184252175	9.862792446	9.410554215	10.06326226	10.36020719	12.26501978	Def8
0.286603138	0.143742917	0.411780642	1.85024901	1.640889605	1.79355929	Meox1
0	0	0	0	0	0	Sost
0	0	0	0	0	0	Nkx2-1
5.367573406	4.608160255	5.404830349	3.22690569	4.166912592	4.707279323	Pax9
8.15213896	7.952811219	8.466040793	8.703893016	9.81764458	10.38511783	Irx2
45.84574192	34.36577108	48.05809309	402.5013811	413.4613464	412.8355168	Col1a1
40.86284144	32.95136457	40.43240844	41.95465301	49.13747645	57.34519198	Itga3
0.036804138	0.230734308	0.037770575	2.777573957	0.642858758	0.508058582	Sgca
0.02449374	0	0.025136919	0	0.023768485	0	Dlx3
21.87322873	18.72909758	19.34980524	26.64928503	28.51613499	28.76994297	Foxm1
2.726623349	3.35107766	2.890572107	3.673835889	3.868411433	3.204936061	Itfg2
0.084981607	0.085243338	0.069770506	0.216358449	0.181423704	0.140774284	Nrip2
4.613813523	4.559460099	4.833174059	4.897487912	5.399170978	5.736896131	Tulp3
12.08487695	10.36758265	12.20441045	11.96978324	12.08241145	12.8421915	Gtf2h4
536.6752388	459.2836799	505.1100902	568.1005838	607.1658517	620.6669335	Tubb5
8.680354025	10.57428946	8.201495303	4.554872749	5.239362106	4.873202658	Ell2
21.66869349	18.5607037	19.26451916	15.76929984	16.04952203	20.33415797	Jup
1.566464361	1.391245333	1.763892293	10.26706403	11.08392904	11.87322231	Fkbp10
0	0	0	0	0	0	Klhl10
0	0	0	0	0	0	Mnx1
7.276391732	7.345633645	7.666215734	7.641304395	7.75226709	7.98858649	Nom1
23.32257008	20.99592857	24.04665186	23.62563931	27.74770756	28.7910618	Ergic1
0.191814897	0.312659196	0.03937035	0.052323222	0.03722706	0	Tnk1
20.5127236	20.20495591	21.14540506	25.87645399	26.96812403	28.49124062	Acap1
0.045610842	0.915026343	0.046808534	2.861594374	1.106507882	0.54567911	Tcea3
0.046138135	0	0	0	0.029847997	0.056614107	Csn3
24.8313585	31.77717166	30.31607693	15.3231178	18.32065764	15.73966874	Ifrd1
6.882750868	6.152520874	7.224628675	7.031608413	7.263045177	7.18913304	Stk38l
12.2736832	10.61782854	11.82262461	16.7529092	18.33613651	18.58579568	Brpf1
5.575142073	5.042249168	5.401070605	8.829699699	8.440290081	9.126026512	Akr1b3
0.025946842	0	0	0.330296096	0.176249935	0.095514738	Hoxc13
0	0	0	0	0	0	Hoxc11
0.045095466	0	0	1.168607381	1.903568644	0.892271904	Hoxc8
0.371251042	0.066499007	0.435428225	2.338849463	1.44103352	2.245191329	Hoxc6
0.041790039	0.314390595	0.171549602	0.949956399	0.324421159	0.230754356	Gstt1
0.299165337	0.854413588	0.153510549	0.256908562	0.145153559	0.10706874	Gstt3
1.569532217	2.589418013	2.204179358	2.028015586	2.164346594	2.508744639	Ddt
0	0	0.027248211	0	0	0	Tat
0.077777319	0.755788354	0.039909834	0	0	0	Marveld3
58.81465756	56.71928794	59.67286913	55.67621382	59.54376041	55.80705343	Ddx18
10.0143341	11.48867663	10.22065326	9.614750605	8.133885055	10.348175	Ubl3
29.70920428	31.87224674	32.90433312	11.52311334	14.77156165	13.55778542	Gramd3
38.28958087	34.51365864	41.76982613	35.65326074	35.44358436	31.53883748	Eef1e1
52.21539906	50.71943234	48.54929078	85.73185427	83.04263348	85.09373754	Akt1
0.390827368	0.113085883	0.308530828	1.284784723	0.35008159	0.221338767	Cldn15
0.251686021	0.203597724	0.199970343	0.280525205	0.102420564	0.097132963	Il16
10.22825689	10.28125236	9.573235332	17.45736788	16.80109685	15.13177281	Tcirg1
7.519439833	8.404093524	6.73070796	7.274049885	7.483290323	9.617369275	Naglu
17.10525901	18.15211832	18.17157256	15.93800863	17.5713606	17.1561477	Coasy
0.647526279	0.68370586	0.408044507	2.293118021	1.807893326	1.578648254	Smo
0.073749966	0.107883279	0.050457708	0.011176388	0	0.011311924	Tspan33
23.45564854	21.8282819	25.07739211	17.79298979	18.77954584	17.10679768	Crnkl1
0.52122052	0.845329766	0.598863511	1.596931407	1.165509854	0.97499226	Rin2
0.198925792	0.124711534	0.142904559	0	0	0.036613983	Folh1
14.47770133	14.03109546	14.89282997	10.02018774	10.80121697	9.303091541	Chordc1
42.36662938	45.71195175	44.10563219	43.00757405	41.2069459	48.69778743	Rtcb
36.50727782	32.30350901	34.12472606	26.82031082	28.91814344	26.12685212	Pwp1
3.203091511	3.472065976	3.319012892	2.395734702	2.466545724	2.852691389	Fbxo7
93.63020214	63.74154033	73.83918708	98.09716895	103.5409055	108.6816684	Capns1
0.230965542	0.102210389	0.320688255	0.617673778	0.487805177	0.387601855	Lrp3
0	0	0	0	0	0	Dsg4
0	0	0	0	0	0	Evx2
0	0	0	0	0	0	Hoxd13
0	0	0	0	0	0	Hoxd12
0.305793196	0	0.142646817	0.126385144	0.107904991	0.153501374	Folr1
7.481826715	7.258887439	7.796722709	7.280984695	8.199712221	8.136299734	Clpb
21.60348465	21.09178595	23.96809441	15.73461683	15.98790203	13.79833409	7-Sep
17.01169752	14.06166093	16.08553049	11.75823127	14.27951512	13.43972238	Zdhhc4
146.514686	119.9013194	140.1736527	115.4511423	119.6288592	116.446025	Rac1
16.86453691	13.78484012	15.75372014	17.17975937	17.84067827	19.25588838	Nup214
0.15837098	0.23828811	0.276300375	0.201601858	0.230522475	0.68501384	Aif1l
0.336744518	0.105556763	0.043198384	1.951963145	1.429634442	0.503593114	Cpa3
0.073116617	0.168074972	0.056277436	0.631583226	0.443447815	0.269154699	Ltbp1
24.5724883	26.4012977	27.65196235	22.45643688	22.4517624	17.5587849	Ugp2
0	0	0	0	0	0	Kcnh6
22.13565202	25.20276528	24.76413443	30.28286255	31.22787737	28.74903115	Trmt1
53.40074983	43.40257218	45.75044358	80.71875845	77.39791037	68.04491599	Nacc1
2.41487414	1.94961231	1.836427867	7.985309455	6.9879638	6.36339169	Nfix
28.35457632	31.79184803	28.58091183	27.85497074	30.60357385	28.64340049	Slc1a5
78.47071404	67.35478717	75.43177311	88.9293867	95.87193916	101.6292174	Uba1
0.473030772	0.473490816	0.538484631	1.286717835	0.462881783	0.351187904	Vwf
3.443081967	3.249271879	3.527250693	2.627334875	3.069592218	2.922316952	Siae
0.129065547	0.364114828	0.033113667	0.088016172	0.187865916	0.029694514	Vsig2
2.472244467	2.932265268	2.582877609	3.888307061	4.149694016	4.037946353	Esam
0.902759366	0.075461645	0.30882162	0.43778575	0.467215392	0.664642141	Spa17
6.446917127	5.214010464	6.129299317	9.414665791	12.21414469	11.91746738	Fam50a
18.64662562	16.35014293	15.72558462	18.54640979	20.18706473	21.15275765	Emd
10.61944411	10.1890135	10.47184416	13.81213251	12.09717944	13.59721015	Taco1
0.035581845	0	0	0.025882686	0	0	Grik3
0.168397876	0.064967891	0.146232159	0.312126053	0.307968113	0.184778245	Gria3
0.212213955	0.319301316	0.152450527	0.54028494	0.30889552	0.175769021	Npas1
0.298792041	0.416267053	0.299823823	0.881455228	0.753856675	0.78215417	Sipa1l2
6.476646612	6.953640554	7.434970228	5.385913859	5.021583169	4.714414203	Ap4e1
9.163192103	10.99827247	10.68979852	13.19791591	11.67849856	11.67620814	Blvra
2.0105535	1.391554545	1.799239878	3.24675476	3.152850669	3.981839814	Pdzd4
0.045872974	0.143794549	0.070616323	0.604805574	0.17805874	0.211082768	Srpk3
56.00626413	54.30533977	53.3281086	31.96490386	34.3201793	35.61607906	Idh3g
0	0.040621413	0	0.088373417	0.062876145	0.059630079	Pnck
21.2438096	31.75697045	20.63748357	16.35319258	19.23379462	20.44262974	Ssr4
103.0902318	96.35362502	92.89516477	81.16203039	89.31216036	106.925145	Bcap31
26.72409912	27.70854418	27.5011911	18.54157612	19.14681646	17.19552187	Fam98a
6.288767644	5.36113308	6.229698853	13.74203398	17.11139266	17.97286203	Ltbp2
14.9046492	13.30410976	15.63410657	16.69742295	15.6862593	15.57442864	Kmt2a
3.035509608	3.519057825	2.727093216	2.959173408	3.389887612	3.4347009	Ift46
0.198801928	0.099707105	0.224424479	0.180763808	0.270081625	0.146364739	Tmem25
0	0	0	0	0	0	Cd3g
9.041796923	8.51538832	10.39273182	7.85600192	9.047042415	12.61108617	Trappc6a
16.63204666	13.11279822	16.25598706	25.36040557	26.35781311	27.73861414	Supt6
16.2590001	13.49598775	17.72298945	16.85884784	18.28964663	19.7486996	Spag5
0	0	0	0	0	0	Foxn1
4.460472074	3.499564596	3.024963278	3.723704908	3.898089857	5.113169639	Unc119
18.17931516	15.8115401	18.62920781	20.18148713	23.17496088	26.75860405	Rab34
14.92061612	15.74872071	15.22590471	19.16215681	19.1414908	23.11828633	Sdf2
15.18419549	12.66239027	13.5642762	10.18581649	10.94037845	11.50142584	Ccne1
1.567920645	1.265740274	1.653177291	0.976477214	1.271386116	1.185982696	Hsf2bp
4.569673838	5.50351296	4.010900762	4.756437058	6.855764464	7.912860916	Bbc3
0	0	0	0.013946994	0.014884564	0	Mybpc3
51.70628431	49.23048806	46.60384783	57.61590869	63.34301352	61.53803541	Psmc3
3.915531618	3.056851405	3.651896052	5.844199177	5.830822867	5.983060875	Acp2
0	0.044431079	0.109098692	0.708850928	0.27509186	0.1956674	Rapsn
4.340945636	4.045171909	4.791409618	8.347285805	8.666622422	10.60891847	Slc39a13
1.344501338	1.274405024	1.308917363	1.336909123	0.799572068	0.742400701	Celf2
4.849439053	3.533675289	3.908466074	7.410611759	6.652246191	8.154727423	Nr1h3
3.174087853	4.272464008	4.550829711	3.459063459	3.555708076	3.092918032	Ddb2
2.843273283	3.089699339	2.650457259	4.631980353	3.37987862	4.099407499	Spi1
33.95844813	27.7823701	32.45148027	33.37086334	36.18876598	38.28787988	Sf3a1
16.17413102	13.69577423	14.81242347	17.35772763	17.87706509	17.26118067	Stat6
0	0	0	0	0	0	Clgn
0.504119835	0.451493261	0.4188132	0.567516809	0.512487861	0.419753161	Napsa
4.61113171	4.618210133	4.703063872	4.080823376	3.969252472	4.400437206	Vrk3
9.435111561	7.872390332	8.001199465	9.363213686	9.691359144	11.84198276	Smg9
6.994165763	6.44665502	7.273529406	6.34825035	6.684509886	7.134700315	Paxip1
24.43875057	25.61412749	22.91637627	13.19925973	13.33747374	16.44358102	Rmnd5a
8.108594179	6.225834665	7.596890689	10.01343161	10.95180335	11.23534055	Mov10
1.020838035	0.794468848	1.047644149	1.888433722	1.639632407	2.688826757	Ppm1j
11.87911553	10.44108396	12.51506297	36.45878645	40.51815758	38.97114952	Rhoc
0	0	0	0	0	0	Prr27
1.464655584	1.144805076	1.220061585	1.055031708	0.867539096	1.496706983	Tead3
10.21478911	8.918584211	9.105051043	8.461160761	9.153650508	11.43400015	Ppard
1.027609545	0.95885994	0.539559451	0.934370288	0.881230828	0.76975692	Def6
0.182114741	0.931405342	0.167223523	0.644932272	0.413902378	0.427818068	Peg3
0.031588018	0.039606631	0	0.122068105	0.091958112	0.152618636	Zim1
0.623411791	0.334999184	0.594083209	2.38885549	2.506232636	3.319386925	Metrn
1.265632309	1.265964179	1.133467734	1.08183469	1.232757055	1.605350967	Lmf1
7.660618723	8.914690779	7.553473339	8.240278351	8.146396761	8.140534391	Narfl
0.213757447	0.609135765	0.538454836	2.61505709	1.602853779	1.913543019	Angptl4
9.306116853	7.448742168	9.985963636	8.202294478	8.810480263	7.534203744	Dbf4
14.36637124	13.58850026	13.20068014	19.97401064	20.81016393	20.25466858	Daxx
27.69028602	31.78498623	28.44268569	18.72657259	21.53933706	21.60627577	Cd320
9.901724076	7.939602635	9.488026716	13.39303018	13.65633116	12.25905785	Ipo4
19.89714217	20.55271798	19.52446693	19.64807552	21.87919708	22.47626722	Tm9sf1
0.065269348	0	0	0.039564794	0	0	Rec8
3.722711893	4.192030264	3.236445994	4.3012389	3.819568239	4.200648979	Irf9
3.953327015	3.447376316	3.088766968	2.603514645	2.210196635	2.395533966	Gmpr2
5.279365206	6.264913381	5.611495533	5.343242947	5.336504547	7.056480313	Mdp1
11.93814219	11.8936848	11.61055163	11.14945928	11.94387058	13.41385103	Dhrs1
0	0	0	0.024209035	0	0	Ncan
13.28215543	12.38138013	12.07871731	22.54164549	24.49560819	24.862918	Tmem161a
11.02098892	13.15595814	9.683138828	16.48215706	14.68378699	12.88083736	Armc6
7.82965412	7.908308393	7.678130128	16.2951431	14.56248792	15.17173212	Borcs8
2.374867404	2.964374033	2.502804545	2.730703219	2.159867953	1.999357954	Slc25a42
29.57075618	25.45604803	30.2928993	26.18137616	28.02704619	29.34210377	Snx9
15.45001749	14.55200838	15.87454943	18.83656533	20.56578442	21.14205004	Ranbp3
29.7055229	21.99582554	26.0447485	39.50510256	46.41658703	53.2763628	Ndufa11
28.86649078	23.97817097	28.44221653	37.79972487	41.84196814	40.78745797	Bmp8b
4.880650636	4.106575649	4.393694122	13.56646013	10.19930966	10.67746225	Nr2f6
15.0435034	15.51868894	11.36323381	12.54525443	14.17615908	16.00511374	Use1
1.79041579	2.16634058	1.662874325	4.550159306	3.144697571	3.55080692	Ocel1
1.800739746	1.485432374	1.848025245	3.425511052	3.034993047	2.921918111	Dyrk1b
10.07439596	9.374201304	10.15456817	6.730959857	6.539747347	5.578944054	Braf
3.755519599	4.595048331	3.481530278	1.599059514	2.003825218	1.90037501	Ndufb2
7.934794645	8.221120592	8.563017968	6.676417223	7.553581371	5.726930674	Hltf
30.57900261	25.39500422	27.05166958	23.09514108	28.22842392	28.65938403	Prpf6
1.317192036	0.933491	1.175460948	2.629683788	1.22261678	1.791950716	Rgs19
0.030127473	0.05666299	0.077296471	0.027393883	0.043853108	0.055452175	Rgs20
0.162729814	0.326461998	0.06680117	0.147964666	0.063164568	0.239614445	Abhd3
79.95248239	67.91638176	88.0022812	72.35122166	76.17850677	81.7239847	Snrpd1
0.656075925	0.64943738	0.753037119	0.918369097	0.913089646	0.961284109	Tchp
0.16523036	0.119523495	0.176091022	0.531612543	0.419345344	0.502968557	Tiam1
16.46826398	12.93354542	14.04645285	14.36444673	15.32363888	16.73165772	Tsc2
0.272054933	0.146192584	0.039885543	4.770712259	1.508568262	0.751110344	Rpl3l
25.91552685	26.96023561	22.82149357	18.75352827	18.83367602	24.21438264	Slc9a3r2
18.35769156	17.08206559	17.74938604	29.70323989	31.56949951	35.08846457	Puf60
14.25712	13.61101685	14.52426262	19.61417466	18.9498528	19.14684966	Golga2
16.24813719	18.53917876	17.53235682	15.53367599	15.69946043	17.96500808	Uck1
0.063876471	0.160183004	0.043702533	0.058080695	0.020661701	0.058785038	Scin
0.021302812	0.053421054	0.032793302	0.07747968	0.124032243	0.068616864	Ikzf4
1.367714681	0.750272604	1.842263594	13.75750511	13.2721695	12.50830706	Mien1
0.06610267	0	0.067838455	0.180314705	0.021381795	0	Pon1
4.833861168	4.645126774	4.609240917	6.425623617	7.707081322	5.896393506	Axl
14.20974038	10.59167491	11.65850004	21.25768041	23.01852413	29.60416982	Tgfb1
14.07115905	12.68353346	14.69020308	14.40109785	14.77141672	15.08298108	Ccdc97
1.025786011	0.964636205	1.374387125	1.412022652	0.981587536	0.419565855	Zfp40
10.64765879	10.61099825	10.07455005	13.48701857	15.02077784	17.95532078	Akap8l
0	0	0	0	0	0	Shh
18.38567457	21.14041655	21.5760448	19.00393603	20.44146516	21.7003442	Pdcd2l
25.73545951	19.7713904	25.76241397	49.40454899	52.50918008	54.62413885	Gtf2f1
29.70858294	29.52512432	27.11297269	38.9291045	41.69806643	41.371256	Clpp
7.446668123	7.780836246	7.196414096	4.683275816	5.600284788	5.653818093	Alkbh7
1.481871246	0.168913091	0.138253055	0.367476805	0.915086687	0.247955454	Pspn
0.337461311	0.376111826	0.333495918	0.522767942	0.303212181	0.402581815	Dennd1c
17.65174268	17.15279167	16.75661417	12.2783473	12.46140459	13.44254423	Med6
0.22724263	0.175340389	0.089696069	0.492718694	0.203551409	0.434346277	Prkd1
1.016756609	0.628452158	1.058152107	1.718792607	1.347959366	1.476055073	Lcp2
107.2326212	94.09474615	107.712003	64.21651933	71.49472052	66.32147714	Cse1l
23.71517585	24.76498421	24.86853405	23.56929771	23.4478129	21.95178747	Naa20
22.32412329	23.56937306	28.50058086	13.37013979	15.76610047	16.80668477	Prkra
3.397009531	3.720182857	2.824272499	5.161007566	5.925219309	5.342312964	Fkbp7
26.08543307	22.23168609	26.60270051	20.13387309	18.89063104	21.14879173	Plekha3
35.54405247	34.90761102	35.75268468	37.90331126	34.67849098	35.99974165	Ykt6
22.1135994	18.26018856	21.78804207	20.06890664	20.3842927	22.06660214	Baz1b
14.18069442	14.08938085	12.42966345	21.76535297	21.12275741	25.26480567	Pex6
35.36594538	35.99494651	30.46955523	52.25520161	48.98898142	56.75636765	Mrpl2
4.674863984	6.38260647	5.47284163	11.36667135	11.86195651	14.85070296	Mea1
0.900114466	7.634703625	0.217353061	0.240718636	0.051380134	0.389820515	Gnmt
1.160480126	1.010129711	1.003943929	2.101649409	2.354611545	2.188920061	Grin2d
55.06401789	52.03785083	51.47440086	60.26109755	66.82504589	71.59098478	Kdelr1
1.90257517	2.225797318	2.179168257	2.471352386	2.390221867	2.782721145	Tmem143
0.022772888	0.057107564	0.09348352	0.062119831	0.044197176	0	Pdxk-ps
0.849203803	0.754645676	0.87996418	0.809635144	0.632045303	0.728403162	Ggct
0.935136866	0.977100994	1.110232569	0.908641138	0.943033853	0.928097442	Jag2
4.94575398	4.78872973	3.327353634	5.446373088	4.239391643	3.641232244	Btbd6
3.82245874	5.599995811	4.996449709	4.207343125	2.928376246	4.073219084	Nudt14
0.186098883	0.495847608	0.071619615	2.36898708	2.279930265	2.24785846	Epdr1
48.8006142	36.54476115	45.45230357	46.53894276	47.06051143	52.82942151	Flii
8.38628576	8.130085654	7.780048601	7.057248605	7.868500491	7.883948269	Top3a
5.239218995	5.081205272	4.564863106	6.434385293	5.65562013	5.816678584	Atg4d
6.472902094	5.316010873	6.310729898	9.887789458	8.730924835	12.09263543	Qtrt1
0.497400565	0.623665609	0.533148961	2.974927332	0.461220526	0.254307783	Plin4
13.47559052	14.54828081	12.78114897	15.88470489	17.04149218	20.31963417	Hdgfl2
14.90723462	12.34339946	14.58814877	17.74497096	18.44796334	22.23449658	Chaf1a
24.19865859	26.96720842	26.53535716	17.75510147	18.59351073	22.17077892	Adprh
11.96309781	14.49145591	11.90907894	11.5300111	13.57647873	13.62198462	Tmem39a
8.053483918	9.604186247	9.366954427	16.43552367	15.97737838	13.24198875	Timmdc1
1.430305158	3.028832841	1.272148315	1.502831969	1.357110712	0.702026193	Pla1a
68.4451144	57.85015955	61.39616217	59.88096868	61.53685465	66.83344112	Mcm2
4.960220102	4.645332727	4.980490881	7.516931423	8.467928933	9.270597275	Tpra1
20.62055054	22.4572014	21.49767557	18.23975601	16.59437966	16.49732303	Nab1
40.89314907	30.34662824	37.71095854	29.56383659	35.52605981	29.57824114	Adgre5
2.926634279	2.985561303	3.200186323	4.739016847	4.285003507	4.518331191	Il17ra
23.90786329	17.03506489	23.4387233	50.53215523	55.57242528	66.31481983	Lamb1
0.055683609	0.104728326	0.114291603	0.17720922	0.135087075	0.153735625	Kcnn1
2.034988692	2.749750418	2.473668823	2.550962125	2.415692949	2.490985655	Arrdc2
0	0	0	0	0	0	Ppp1r17
6.029778756	5.664752218	6.388908563	13.53686281	7.249321831	4.125039425	Cd36
7.054254579	6.607594247	7.119689292	7.824405569	8.479855648	8.778749849	Map2k7
12.40853918	13.43882507	13.43190306	14.18255866	14.88228941	14.06585512	Timm44
40.73967196	38.03184273	41.844168	35.10542318	31.95058605	36.34055801	Ap2a2
7.819803478	8.006480497	6.109593906	9.7543043	8.5606259	8.968510625	Pnkp
14.53042221	13.03453766	14.20760804	15.64741185	16.00890208	17.7860017	Med25
0.718595327	1.001122913	0.512128383	6.080196082	2.421242629	1.194046192	Bcam
40.25652599	34.48846269	35.98453174	38.66080849	45.38072131	46.06605066	Clptm1
1.988797086	1.731130918	1.889209307	3.49713061	2.870939368	4.068958574	Relb
15.53578256	13.78470052	16.29223254	26.70847146	26.71899023	29.74080898	Tomm40
28.19424187	52.27804852	35.86173011	96.37964375	61.15293325	53.40563844	Apoe
0	0	0	0.071416156	0	0	Apoc2
8.128152366	8.542669316	8.59661842	3.088068416	3.978906889	3.802077444	Hbp1
14.49505573	14.51339017	15.62933367	11.65360313	12.5048722	10.47543898	Prkar2b
17.05797405	18.5387312	19.30543542	10.68879588	12.65969474	11.87702267	Cdkn1b
27.81229187	22.00534817	28.65007755	32.46788337	38.00377349	48.12637264	Klf4
32.38885501	26.75532428	29.92570733	40.37305149	42.01671762	36.98679239	Ap1m1
18.10003582	19.27169098	17.62274271	23.97915764	24.50496292	19.96115611	Rab8a
0.438221818	0.968103851	0.813795431	0.569228776	0.303747262	0.748971327	Hmgn2
14.04842907	14.10985563	14.86322246	20.71455662	18.91679249	17.18046167	Fam32a
4.061154831	4.694823927	2.95588398	0.916620085	0.838490411	1.404857221	Elf3
0	0.026156421	0	0	0.040486404	0	Cyp2c29
6.932848023	8.235237083	7.044684392	4.437544898	4.614137866	5.141976228	Stard3nl
10.62394029	10.2790623	10.88860531	23.22453405	22.36402218	27.11165507	Stk11
0.059929779	0.037571471	0.153758676	0.245214461	0.087232907	0.579105723	Efna2
80.0839332	68.60324576	72.66976373	106.3955897	107.5378739	121.1275254	Atp5d
39.13573161	37.9644021	40.49774072	45.41596143	47.73791146	53.94952464	Ppp5c
8.132961437	6.743736344	7.921935382	6.0585741	7.046936469	7.634998681	Cdk12
1.681541415	1.537091907	1.313756345	3.136850929	2.463418158	2.366192643	Lipe
34.337802	30.15264189	33.65389772	21.78178081	22.92369486	23.32560092	Pafah1b2
4.180631123	4.370783398	4.115291246	2.404907372	2.471954237	2.579891544	Tbc1d8
17.80227059	12.71268426	14.1786626	13.5388176	13.23015011	12.93241781	Cnot11
645.0739217	630.506195	640.241251	346.4927378	440.1741807	459.2464589	Slc2a3
11.75336631	9.07580842	10.60328	8.569097159	8.032427585	9.453475616	Foxj2
13.34483752	13.11861499	13.15501179	12.76822848	12.38777991	11.91780617	Sri
3.922811969	5.187330134	4.073633413	4.176891612	3.842826146	3.927414667	Dgcr2
9.943746667	11.74686999	8.110578087	13.54539573	12.06164315	13.09503035	Irf3
4.104052507	3.525120462	3.979672945	4.995155349	5.080080719	6.066877678	Bcl2l12
5.06041861	4.513457143	5.005912682	2.514093759	3.417156693	1.752400862	Zfp959
17.39741974	21.0843109	16.66018283	19.74841073	20.56520505	22.99628166	Mpnd
9.262313497	8.786042046	9.047906604	13.44956306	12.72174983	14.63273591	Sh3gl1
2.766688872	1.526365433	1.533243147	2.012524614	0.966516416	1.374928033	Ebi3
1.520361409	1.098548575	1.441279724	2.671102584	2.825658545	2.750924674	Yju2
44.12911213	40.83113903	45.51698901	28.34747654	30.59652796	22.56817475	Ranbp2
0	0	0	0	0	0	Edar
1.775436261	1.26484684	1.490774169	2.715032416	2.271050616	1.615353399	Grk5
4.73185805	4.246807128	4.692537294	6.322435556	5.577766407	6.472449685	Dvl3
5.76096473	5.423164137	5.304440971	8.63250317	8.06338852	7.267227304	Abcf3
28.05198622	26.84253577	28.46031029	28.7957373	26.57665636	29.37139848	Eif2b5
9.230734171	10.17950205	10.76664223	18.89310789	21.00855371	25.51904271	Cyth2
0.565805385	0.729704552	0.630433929	0.235185155	0.235308005	0.728989035	Sult2b1
0.198925792	0.041570511	0.170124475	0.331606795	0.160863036	0.12204661	Car11
0.017846612	0	0.018315245	0.032454631	0.006927271	0.006569641	Dlgap1
0.037619406	0.084904353	0.054050151	0.068412083	0.065709906	0.0484692	Plag1
7.661400559	6.085231353	6.860180007	8.520473175	9.774505569	10.92722618	Hck
8.34484955	9.086452838	8.764303302	10.64938512	10.13403932	11.85638277	Mrpl4
11.79681234	11.03812675	10.16562072	14.17819946	12.54340918	16.9672224	Keap1
0.122016266	2.345847789	0	0	0	0	Ap1m2
32.4409528	27.15879492	32.17443024	32.7567476	34.36448286	36.27046218	Glg1
0.325169595	0.237833072	0.472753284	0.061597003	0.21036093	0.29925114	Atp8b3
15.08235827	15.07075944	13.76061258	11.80332217	12.28575511	16.2891383	Btbd2
17.92171212	18.04976989	16.73877054	28.20808194	25.78540973	30.72575779	Csnk1g2
32.27844221	35.7108697	32.74479358	41.28472439	38.33223684	45.05223977	Abhd17a
2.649185368	2.411294065	2.658333471	2.89057661	2.780211567	3.28681947	Mob3a
3.758060419	2.735381118	4.101875039	5.791654376	6.242801574	7.605801674	Cacnb3
0.032055813	0.08038635	0.032897564	0.145736283	0.093319942	0.088502173	Ccdc65
3.94080374	7.160267111	3.8747641	3.454499244	4.190499915	4.45192747	Fkbp11
15.73570397	14.35742289	15.68600646	23.24690477	23.65571385	24.34959181	Ddx23
8.495097364	7.283597169	7.57517044	15.36917694	16.72022717	17.50502753	Pld3
0.29654108	0.619696633	0.253606609	0.58420848	0.383680752	0.500324976	Grik5
2.585762231	0.604470044	2.608684265	0.398499212	0.085057572	0	Cd79a
71.61171766	78.01455718	73.06188275	60.65369939	68.35210867	76.28317796	Rabac1
3.915589144	3.873097924	3.686730178	3.667686051	3.449840419	3.79224143	Etv3
24.63092174	25.0401507	23.05498235	36.00481857	37.87440592	43.78197303	Prkcsh
0.046339027	0	0.019022336	0.008426899	0.017986775	0.008529092	Elavl3
1.050964924	0.386237708	0.911199048	0.972082512	1.318766488	1.63422627	Rab3b
0.308277874	0.135809299	0.17101239	0.136365349	0.145532352	0.069009523	St8sia6
3.766908761	4.837407341	3.46053578	14.30816917	8.666767727	9.337610766	Fcgrt
21.98442597	19.41571521	21.48511718	22.18772449	23.78991945	26.19259728	Nosip
10.96918177	9.037017591	10.21909088	12.47456408	9.448043535	12.71311803	Pih1d1
305.3237237	252.9677595	286.2193051	348.1666419	406.0999053	420.1219619	Rps11
20.30647873	18.65493287	19.35034268	27.33838715	29.47718567	32.12524456	Supt5
0.022405326	0	0.160955661	0.12223439	0.086967637	0.061858361	Dll3
8.618034651	7.172763215	9.054006754	10.90972149	11.48090435	12.5632927	Paf1
28.35893203	26.99651584	28.32230234	37.89994752	39.22413781	39.54187383	Timm50
5.433422739	4.125118757	3.836765096	8.747726525	7.932996397	8.899684517	Med29
0.027993357	0.193047058	0.045486684	0.02121117	0.002263707	0.006440519	Bicd1
20.33727215	18.08759619	17.1454656	21.6324119	23.99076107	22.53044894	Ncstn
14.24397312	14.12414515	13.02050235	12.6623934	11.98683034	12.87756488	Pex19
0	0	0.045039139	0.059857047	0.106468112	0.121165861	Phyhip
0	0	0	0.737827328	0.230170945	0.264243437	Crhr2
0	0.200162012	0	0	0	0	Inmt
1.514624196	1.079040498	1.20112465	0.688598045	0.768292265	1.172140904	Cyp4f18
18.51296178	17.16021625	19.11845837	34.98838804	32.0168425	33.61083603	Impdh1
0	0	0	0	0	0	Psg18
11.98818934	10.96145664	12.96082522	20.15157402	18.54168782	19.11571318	Dusp3
2.252170613	3.850750528	1.975119628	1.466985125	1.18413515	1.703346163	Prodh
2.158187336	1.778797369	1.703737713	2.854350675	2.811905635	3.527871052	Ess2
10.12122294	6.770729811	6.419950527	11.88593875	10.70919643	14.31117757	Slc25a1
2.994882775	3.138218486	2.063652629	3.754049473	2.885446348	3.54364478	Dgcr6
16.6660145	18.91770004	15.96431825	17.72001786	19.58616297	23.67112403	Ddr1
136.6308873	116.7346272	135.6992235	90.3518566	156.5821162	176.8159162	Ier3
0.460272795	0.423216172	0.598321484	1.311332413	1.77665145	3.351032768	Fosb
7.226353889	7.140824003	6.01008188	5.984445564	6.517084704	7.837040516	Klc4
9.0107437	9.36791675	9.542260485	10.00349586	10.65605147	12.10821238	Ercc1
0	0	0	0.080417362	0	0.02713086	Cyp17a1
0.948163711	0.914503769	0.299403531	1.458994144	0.990864853	1.644492683	As3mt
4.287949531	4.166162817	3.581397149	5.907403283	5.638043648	5.996125103	Homer3
1.8559232	1.517951945	1.664377856	2.487156101	2.089124879	1.707992206	Crtc1
10.18478664	9.398288039	9.982465172	9.130613184	10.02202658	11.8742001	Rnf215
1.912922628	2.147244413	2.112727562	2.551054382	2.740224939	4.292140744	Sec14l2
0.932099196	0.928566024	1.035197736	2.136229886	1.895732759	2.032877739	Aven
1.568677305	3.188865847	1.301596288	2.251803819	0.913337469	0.368589437	Cp
9.5150771	10.06679916	10.86994369	4.533381371	5.383274415	5.428479302	Crot
21.89491817	23.42901526	22.14665874	29.61700796	28.30456516	30.90085157	Rps6ka1
0	0	0	0.03331115	0	0	Calb2
50.35567652	44.63518159	51.70310605	39.18527503	42.62779513	44.29015901	Snrnp200
15.63922592	14.72571327	14.86101413	13.82066813	15.35059042	15.05439396	Ciao1
0.113068046	0.070885175	0.217569548	1.259409217	0.68575079	0.364194863	Has1
4.254117986	4.449556633	4.666534015	5.960069071	5.981611607	6.022359261	Taf6l
14.19412563	15.9530219	14.83101382	9.830136784	11.77556329	11.08303049	Insig2
21.61719395	19.72766334	21.08436128	24.11672339	22.87407822	23.45727134	Kpna6
6.043306579	7.502703814	5.15587731	4.465793579	3.963103589	3.989982887	Man1a
1.522375132	1.833082574	1.760744861	1.527062551	1.547645461	1.723489802	Itpkc
0.983090836	0.745322209	0.9619799	1.070590318	0.898517678	1.672700568	Coq8b
9.476485725	9.758674621	9.947198702	6.989420573	8.665581145	9.168801776	Brd8
32.73503125	27.08198356	30.43541202	24.90090979	26.08513628	24.39787607	Kif20a
19.77005877	18.64885387	19.13394246	25.94719868	26.38063039	20.64171783	Farsa
7.280510623	9.622894134	7.281327537	9.402816073	9.4949144	7.596404346	Gcdh
29.62646442	24.54831954	28.91291825	31.43438405	28.56281117	29.52492676	Mast2
3.199276002	2.748559829	2.687430037	2.704285603	2.725101615	2.366320476	Dnase2a
21.92931065	20.10164098	21.86941216	45.48926488	43.52178458	38.40163188	Rad23a
141.7895384	132.4683318	139.687718	242.2044723	256.9157619	232.878471	Calr
49.09191365	46.86720291	57.04076557	65.5550237	74.08655007	60.58693244	Syce2
18.33169688	17.60920349	20.46759063	11.88206994	12.01998223	13.04619686	Nfat5
18.72059469	16.37584795	16.89994868	21.08595819	22.6989649	24.74689321	Nob1
70.39283111	73.77510362	71.9458925	16.45008851	20.82771307	21.00117234	Nqo1
0.339526209	0.172313164	0.240590769	0.573336389	0.627567453	1.056423959	Ppfia3
9.853618166	7.857686017	9.400803542	12.06327593	12.74482663	12.32000509	Gys1
31.5975318	30.90026932	32.47241247	38.43412294	43.13169247	48.9442022	Ruvbl2
0.305527173	0.054726456	0	0	0.465898055	0.200838833	Lin7b
19.36724342	21.38786986	18.91943925	29.39907705	28.22999296	30.91151772	Bax
0.410820368	0.291893992	0.351340059	0.224126964	0.35879046	0.239447439	Il7r
18.83425631	19.64636607	20.18525748	12.14081095	12.60790684	13.51949457	Tfam
7.434862704	7.030845203	7.580740463	5.011168101	5.376038293	3.788463539	Zfp81
0.140429235	0.301846579	0.20588108	0.656678625	0.330944236	0.350783352	Efnb3
14.69328892	12.27466572	13.65172664	10.78212451	11.93953213	10.42056857	Mmd
0.019115456	0.071903731	0.019617407	0.086905157	0.16694506	0.052775431	Hlf
42.14441824	44.45951523	44.40753171	49.24967367	54.89320512	54.0642072	Fam162a
783.4593505	965.6086487	820.8129625	1102.695408	1169.07158	1377.031288	Rpl8
0	0	0	0	0	0	Grm3
2.159160723	2.396429354	2.215857973	1.694213035	1.99434708	2.524301417	Ssbp2
4.12824112	4.511362083	4.547590686	2.85829823	3.381215069	3.189227757	Fancl
0	0	0	0	0	0	Brinp2
0.299789574	0.751782206	0.615323454	1.135785116	1.842448178	0.505805844	Gstm5
0.478614709	1.700314409	0.08186377	0.326391016	0.116110758	0.036705461	Gstm7
0	0	0	0.044287822	0	0	Gstm3
18.76043313	18.89216769	17.53342448	22.11657239	21.52852954	20.7193368	Stat3
0.340179	0.65102463	0.156181566	0.700024509	0.382228434	0.535504524	Stat5a
175.3302647	150.8664669	166.8899759	164.3911122	157.6836969	186.2898935	Cavin1
10.38213647	10.21610903	9.809965356	15.16835195	12.14509572	14.8884823	Map3k11
14.71239088	15.41564679	14.09704221	18.70241015	17.93501711	17.86614494	Akt2
17.13904349	17.27369514	16.76827193	16.51898415	18.59566824	18.11634044	Dnaja3
8.439137345	8.270112918	8.128680945	13.38265325	12.43760776	13.62446437	Hmox2
2.840397805	2.688921031	2.863046265	2.732230452	2.633519452	3.021524144	Cdip1
7.449247927	7.286487411	8.263143889	9.951741371	9.74379422	9.835631328	Map3k20
32.27308227	24.61572298	29.74174335	34.70375155	36.20837503	34.22684913	Cwc15
0.740866376	0.646727019	0.846939552	6.27597924	4.586588111	8.043676386	Col5a3
53.09579354	43.69539173	51.34535156	62.54757086	65.441909	73.49464193	Dnmt1
17.7340058	16.51686536	16.51391992	24.36139935	23.25987896	27.31330886	Ppan
0.700923856	0.420321121	0.510828101	8.202110338	8.211323522	7.918283469	Angptl2
0.03796685	0.003173649	0.06234211	0.002301464	0.009824709	0.002329374	Cacna1e
0.00642277	0	0	0.011680011	0.012465186	0.011821654	Cacna1b
2.842099875	2.539668463	2.908514234	2.285764698	2.322889665	1.930359323	Trmt10a
0.148880156	0.246890569	0.093645232	0.187773572	0.069905733	0.066296754	Etv1
0.779513886	0.407247228	0.849982029	0.561121753	0.346698299	0.597817321	Kifc2
189.331537	181.604718	167.3405096	189.3764393	187.0901592	196.8770823	Psap
7.046903249	7.305543241	7.635966794	4.682134793	4.889918924	5.021510694	Ikbkg
0	0	0	0	0	0	Pax2
5.369591251	4.807119976	5.179955513	2.968490729	2.876250558	2.648694689	Wars2
1.638024161	1.09653972	1.353377184	1.666107877	1.441346788	1.954589721	Atn1
97.22543551	83.63951117	92.62248141	109.4857505	110.7460228	127.2039489	Phb2
16.27144822	14.45852652	14.94465191	21.1772607	19.85869677	23.40550819	Ptpn6
1.547181812	1.599594403	1.518168398	2.110199427	2.291564888	3.409769571	Eno2
30.32845297	30.09344246	32.01614809	40.8635476	43.79783701	45.33007911	Emg1
41.73643289	32.09452097	35.47307703	42.40893725	49.63981258	50.78139838	Lpcat3
41.74915288	46.7735126	40.93434935	53.03627131	59.86592783	64.79124999	Atp6v1f
0	0	0.066631365	0	0.031502004	0.149378349	Il12b
5.469955532	4.998806807	5.018469983	5.01420367	5.118613477	5.00830178	Clcn5
7.641973582	8.770498817	7.68141454	10.29193369	10.56999902	8.984699502	Clcn3
0.104680622	0.453422144	0.048831556	0.017305912	0.009234641	0.01751578	Hif3a
0	0	0	0	0	0	Gpx6
0	0	0	0	0	0	Gpx5
0.006364198	0.003989874	0	0.017360244	0.003087878	0.002928462	Pde1c
29.69556964	27.19330174	31.65117904	27.20041761	27.94141248	25.415665	Utp20
0.132996989	0.396050845	0.153550516	0	0.064529489	0	Spic
0	0	0	0.120814292	0.042978631	0.061139701	9330159F19Rik
42.78414938	33.53422265	43.11418526	32.28939425	30.22562634	27.07334674	Cul3
0.088564742	0.88837509	0	0	0	0	Sst
0.0952115	0.119380922	0.032570551	1.385161076	0.523556413	1.109884105	Il11
7.11725856	6.605145646	7.156259599	4.789914557	5.205137377	3.949132051	Large1
36.45266051	36.03390354	33.78788941	37.72955294	36.79215153	39.950293	Ddx56
45.94171981	47.82567092	43.71805335	35.74850799	41.19582695	47.97289116	Tmed4
0	0	0	0.049710047	0	0.021562662	Col26a1
13.6344298	12.44951334	13.90015682	6.280437376	7.278640014	7.267050508	Bid
12.56379793	11.96911993	12.29554802	8.891746048	8.923885065	9.988933246	Ralb
32.09543322	31.05317202	30.37359848	29.20023922	27.65235584	28.38727864	Ppp1cc
11.50419328	12.27198494	8.991404462	19.3059322	18.34423202	18.55941976	Dnajb11
1.693234323	2.330752357	1.274940619	1.322047982	1.473430296	1.321142679	Tbccd1
0.192980729	0.215083425	0.374091039	2.885519677	4.640050512	4.558367106	Clec11a
1.363741263	1.123187172	0.836986771	1.373729244	1.453102478	1.353475437	Zfp324
3.89259847	2.81680653	3.389217146	3.181700919	3.415679323	3.201230337	Gab2
23.66156835	19.44454649	22.66900886	27.26431486	28.45593862	32.41707104	Coro1c
24.53608576	23.45607889	25.81660962	16.09166619	18.19674417	14.98692301	Tax1bp1
0.182443369	0.15250439	0.405673963	0.138241274	0	0.13991772	Psg17
0	0.024981218	0	0	0	0	Psg19
0.684882048	0.378855544	0.558158546	0.274738179	0.371395705	0.296607912	Ctse
1.278231434	4.973115646	0.964556194	14.86999163	5.74589315	3.26955215	Ndrg2
4.648399692	4.840189721	5.084090663	4.592256732	4.822925033	4.751563495	Mettl17
3.911637928	3.622457412	3.262057214	6.256464531	6.653137492	7.273399852	Arhgef40
6.018110306	5.894645365	6.574818029	7.369921998	8.542633338	8.337930401	Pnpla6
4.352801756	4.620549963	4.727321187	4.641832748	4.904663923	5.740423116	Mcoln1
7.644366296	7.858653877	8.21198441	8.154176785	7.233490475	7.826058944	Arhgef18
27.07534971	23.6519778	26.74306017	15.65496277	17.60719818	15.56186684	Pkn2
0.854579672	0.793332902	1.31553003	0.978771703	0.550192569	0.68059321	Cd33
0.82287602	1.650820721	2.139359122	4.688801977	4.524894773	4.392262463	Etfb
0.209590304	0	0	0	0.203384381	0.12858959	Nkg7
0.936563099	1.540077999	0.772076327	1.354159535	0.923730552	0.989079342	Stxbp2
0	0.043799127	0	0.19057331	0.067794794	0	Pcp2
0.126362492	0.188618557	0.061752684	0.508830019	0.443770971	0.454086534	Sgce
0.120854606	0.289291277	0.011275284	0.129868781	0.095953196	0.131443695	Chn2
0.602584999	0.661107207	0.52178195	0.342443734	0.45073908	0.491011759	Wwox
16.81505705	17.77607339	18.77734055	12.21237431	12.82937249	14.53661294	Slbp
0	0	0	0	0	0	Tyr
0	0	0	0	0.035540259	0	Ghrhr
5.250368747	6.43078563	5.488019994	15.64804921	7.571597137	4.451588534	Aqp1
0.528390399	0.521987194	0.632642927	0.655155487	0.590433493	0.390492535	Arid3b
1.894889463	1.562240097	1.518423182	6.915435443	7.858904759	7.524843261	Cnn2
15.56918413	15.44321145	17.05794148	27.59544355	32.49071832	39.19897127	Polr2e
0.012941213	0.008113169	0.039843106	0.002941751	0	0.002977425	Abca13
15.26527229	14.47276024	15.89342065	26.8618877	25.38591241	23.14242083	Myo9b
0.108856425	0.098272519	0.134057854	0.225673106	0.152111823	0.168301984	Hdac9
0.598581964	0.702110476	0.634116217	1.351896826	0.712019586	0.568640509	Ly9
0.144053932	0.065680726	0.040319082	0.119075749	0.139788526	0.216935596	Cd244a
4.02299461	5.860209629	3.966726923	11.87047679	8.592351505	6.642418775	Adgre1
11.75699501	9.812314994	10.36897909	13.76367668	13.65499485	15.21544832	Mtfp1
1.603123387	1.932765358	2.001156645	2.964386814	2.729875812	2.780453048	Rab23
13.59483594	15.22622795	14.38986956	14.92284984	14.08282758	12.35409873	Rab11a
21.88352559	22.00189336	22.2495738	26.76673752	28.23737673	28.18247221	Eif2b2
26.92752664	23.61153732	26.05784431	25.99063218	26.31171331	27.08657183	Dlst
0.043992545	0.661920537	0.338608067	0.500011498	0.597659097	0.890692206	Pgf
15.33079841	13.95809382	15.23998787	10.77296648	11.25872232	11.05108876	Ulk2
0.838253317	0.556434938	0.050603821	1.120875195	0.143546968	0.363029761	Ccl24
2.238350973	2.528127797	2.552364083	2.342159853	2.172073894	2.427783621	Dgkq
0.920585807	10.07368451	0	0	0	0	Tmed11
11.14705582	9.957864757	8.552412601	8.419379326	8.017707974	10.42242652	Grap
0.049232983	0	0.033683859	0	0	0	Pou1f1
17.75226972	17.98135921	18.76225892	11.86523135	12.95211093	11.76528052	Chmp2b
18.41188282	18.30204548	20.01196902	33.40550372	32.6893623	35.98229247	Plod3
57.81246885	47.06266061	52.77140476	87.9901307	81.86748759	88.14816391	Ap1s1
0.44597268	2.897583418	0.062411379	0.05529651	0.059013754	0	Mapk13
18.37848644	18.41179985	19.70300403	17.63045389	17.63903741	18.58499857	Srpk1
0	0	0	0	0.020030529	0	Pax3
76.74424179	76.75189454	77.23162346	43.95149166	50.39410144	54.17381382	Lbr
0.144905853	0.060563393	0	0.087838631	0.374973927	0.177807693	Crabp2
1.413253653	2.570659262	0.888603407	4.072256983	3.660305997	4.304825129	Nes
0.031424793	0	0	0.014286746	0.060988623	0	Bcan
0	0	0	0	0	0	Hapln2
19.53074084	15.33399314	19.79383274	28.90619114	30.14087405	31.66446669	Prcc
2.698389785	3.396000085	3.203233022	3.11271743	2.774818882	3.400649233	Rrnad1
94.94929529	88.78749344	91.4436404	100.3392025	104.9060365	112.2127456	Hdgf
0.634876193	0.083793621	0.445795563	0.607653952	0.291826254	0.338262621	Slc25a18
9.251995715	9.559031865	8.704777415	13.95583782	15.39618557	15.21698553	Thop1
9.788181442	10.38903179	9.682401981	17.43849096	17.38863735	19.5003666	Apba3
0.19459567	0.069712499	0.071323409	0.303324345	0.202321859	0.204668498	Matk
9.055511199	6.543862274	7.768063099	12.28794697	12.49350712	13.53434145	Pias4
37.0213159	37.37616817	37.25909626	27.32700998	32.76385826	32.80536209	Map2k1
14.43180336	12.97294823	14.94748184	22.73194136	21.37299229	23.6206021	Sgta
0	0	0	0.876870218	0.367642317	0.792414275	Nmrk2
21.79488151	29.59390451	23.08065882	22.8831827	22.6337181	22.07302961	Tmem242
5.021603253	5.772590461	5.283932654	6.72097935	6.652894373	7.504460674	Dtx2
0	0	0	0	0	0	Zp3
4.583203936	8.852946428	5.339169368	33.11354515	19.95363194	23.31238218	Hspb1
0.946950553	1.058973372	1.041857287	1.706545588	1.084481205	1.805751743	Rasa4
0	0	0	0.121977595	0.078106439	0.123456812	Syt5
158.794175	160.8714011	167.134336	124.0681841	133.5849454	127.946935	Hnrnpa2b1
0.652582311	0.613680161	0.435316976	0.23734833	0.284966772	0.120113322	Fxyd4
4.313898518	2.526172392	4.256900843	6.077689868	6.670262805	5.606057442	Ccdc130
16.38813031	19.42299271	18.22000383	13.71262207	13.19560514	12.87345626	Mri1
7.410461968	7.493525409	6.349994945	4.653114294	4.70455061	4.863624183	Prkacb
2.719704051	2.212937519	2.212111515	4.788021292	4.56240223	4.779518327	Sgsh
1.825766366	1.879847764	2.126728141	1.272344816	1.467800082	1.950058515	Chd5
41.51116124	39.83323631	38.58016829	61.14253367	66.69141368	80.59539144	Cstb
1.547360057	1.170018423	1.587992077	2.932065203	2.842615882	2.989363063	Sh2b2
39.41757699	41.22027748	40.23658273	29.21473215	28.94712173	33.86129485	Pex5
11.05368257	11.1531582	11.17353791	9.144875962	9.483413761	9.801516988	Jkamp
2.289965841	1.79602278	1.91489458	7.754649983	6.035497536	5.498419512	Cd44
0.009724386	0.024385839	0	0.008842052	0	0.00447464	Slc1a2
8.229157459	8.138543941	8.454034305	6.711662984	7.453681629	7.833290861	Eif2ak4
19.10847759	17.43629532	19.05058423	23.61861256	23.38898287	23.07958444	Wdr1
2.135624721	1.984687277	2.011210675	1.519212585	1.475053591	1.861348861	Slc2a9
1.411354364	1.395559044	1.354209165	5.696583823	6.446974223	5.628388304	Wisp1
38.25889449	41.24624125	39.83976816	22.49920748	29.04700617	41.33894083	Ndrg1
0.090216416	0.316729943	0.38885869	0.114842991	0.105054153	0.132840786	4930550C14Rik
10.79634664	11.12288282	10.98186766	13.49893488	13.39500446	13.19403533	Man2b1
16.30449489	12.76172338	14.4898558	13.31804899	16.92971951	22.13449376	Klf5
4.554610011	4.83002727	4.046330349	5.542405659	5.255323452	4.963156615	Wdr83
82.61394654	91.8513943	88.17807013	57.73771456	61.90349274	63.37034122	Prdx2
48.88305069	38.22536465	46.21638998	30.01246034	29.88181919	33.39493668	Polr2a
0	0	0	0	0	0	Shbg
26.60046423	23.98417065	26.57724646	32.33978	31.95468025	33.91309683	Senp3
0.0354751	0.133441342	0	0.043008396	0.091799172	0.032647468	Corin
9.416473957	7.623586712	8.195001613	8.346575941	7.430425517	7.558553003	Plekha8
0	0.24335807	0	0	0	0	G6pc2
10.27531584	11.32660823	11.9840419	9.23371923	9.835008573	7.39176364	Spc25
0.034128904	0.026745325	0.017512546	0.011637093	0.008279589	0.011778215	Dnah2
0.177820048	0.713470832	0	0	0	0	Ripk4
7.098292517	7.866145507	7.813657064	6.6684836	6.973857792	6.166576657	Ufd1
0.100401225	0.115397387	0.042932356	0.136937111	0.211094795	0.100098369	Zfp287
0.020814649	0.005219689	0.012816731	0.052992939	0.016158665	0.007662226	Prlr
5.631166576	4.828778911	5.018456938	8.218837697	8.790603133	8.403762777	Letm1
54.00009023	48.44593056	52.72599979	59.84033654	60.23461243	65.99441898	Ubqln1
0.072112004	0.15823084	0.018501397	0.295060427	0.104965175	0.049773102	Fgfr4
0.096910454	0.143604093	0.027124151	0.504672201	0.367614649	0.186479743	Cadm3
0	0	0	0.058177691	0	0.058883209	Fcer1a
32.21590907	33.86771693	31.53569258	36.50909998	35.29675997	36.36530716	Txn2
0	0	0	0.072758565	0	0.024546969	Casp14
0.029672481	0.037204835	0.121806594	0	0.028793885	0	Slc1a6
0.112197222	0.290735499	0.076762268	0.945358508	0.283075227	0.419900668	Slc1a3
14.83430258	14.19653803	15.1581346	7.293009295	9.096756288	7.633952513	Crbn
0.035723177	0	0.018330615	0	0	0.016437886	Il5ra
79.43620313	72.8939797	74.79022255	44.86309557	48.60727335	51.49919371	Msh6
23.86864684	20.47989703	23.65728619	17.37356553	18.45176657	16.39306266	Fbxo11
0.092242946	0.072286751	0	0.639534388	0.212590174	0.127335737	Mlxipl
8.356858584	8.796426059	7.992311397	9.062151096	9.221697258	9.224416389	Tbl2
4.035737844	3.073958844	3.328852637	9.962680362	8.838991489	9.94465405	Bud23
88.31015847	75.95950891	95.82029878	168.7148835	180.0476221	176.8210948	Nid1
79.71902532	71.90392954	77.52890598	110.9170709	113.6557898	101.1654527	Mcm5
14.36832701	18.79305245	10.89080344	33.15895781	29.3720653	26.44612723	Hmox1
26.85108607	24.61360441	26.63172728	34.55710289	34.82971639	36.11823669	Mprip
9.075201778	7.544478417	7.849319184	13.06295436	11.25039255	14.35740122	Cic
10.1222733	9.53785764	9.081788689	10.63677046	12.55757782	17.20848509	Pafah1b3
0.109622625	0.022908385	0.112501198	0.249190279	0.017729454	0.084070733	Il27ra
54.69267958	50.5875697	49.62306661	66.97589702	60.24597414	54.70287985	Prkaca
39.02867879	32.29303297	34.92421172	36.20762472	37.50200365	32.52458628	Asf1b
0	0	0	0	0	0	Myl10
66.33258669	64.00524952	65.77348169	83.74122728	82.21857982	67.24681783	Ddx39
24.71299069	23.76455354	27.36633777	42.73053315	60.57198201	63.5341739	Dnajb1
0.583448337	0.592212481	0.503726358	0.252623648	0.125816125	0.289778832	Msh4
1.597589774	1.841267944	1.661622129	2.044447652	1.858254665	1.915780161	Usp40
0	0	0	0	0	0	Evx1
3.519256449	3.519892668	3.569914966	2.64503693	3.395311856	2.620949973	Kbtbd4
43.32111965	42.20323369	44.19488218	35.63010892	34.88526151	37.97558439	Celf1
16.91663837	19.18908549	16.2776785	19.86028222	16.81404263	17.99657953	Ndufs3
38.557666	30.92281575	35.13724932	31.72363921	38.38682503	45.39305266	Por
2.977702655	3.19477216	2.782697803	3.146674704	2.989172623	3.688808082	Igf1r
6.368794604	7.618562848	7.027069046	6.297792133	6.919497854	7.690894169	Insr
0.123910438	0.207153441	0.042388065	0.056333766	0	0	Fcer2a
0	0	0	0	0	0	Cyp2a5
0	0	0	0.046313216	0	0	Atp4a
99.29956432	91.52188986	99.03866286	79.71913473	84.67579506	107.3409179	Trim28
19.85822924	16.47493866	19.71241027	33.96969925	35.28056017	36.00224825	Ube2m
2.383664567	2.557390346	2.067969876	3.385142302	2.420392842	2.67989415	Adcy9
0.442902611	0.351541301	0.417002532	2.109641893	1.395826423	0.91242558	Mef2c
9.825715693	8.68703134	9.387451527	8.941445609	9.612233967	9.497964661	Ctr9
146.5855121	143.1652592	145.6838502	103.6320014	105.3566171	93.8593834	Eif4g2
0.177713257	0.129004373	0.143984066	0.629345071	0.481048102	0.14633258	Mrvi1
7.417607833	6.664865714	6.622157168	8.812601458	8.76129716	7.968061228	Pcyt1a
9.192320043	8.133944704	8.319692784	8.530598212	7.824975326	10.12459123	Zfp592
45.13979011	44.93665692	47.28195381	47.59871562	52.91692678	56.33781036	Psmd4
0.297519763	0.326414464	0.839663863	6.729298596	2.057060663	1.163672131	Tmod4
0.02235043	0	0	0	0.021688639	0	Insrr
0	0	0	0	0	0.046528458	Cabp5
23.98296589	22.51321901	26.01168043	23.41432761	22.75612073	22.13014833	Snx6
53.74675963	53.8204482	53.52308214	49.71928496	66.2115023	59.54066783	Mthfd2
0.401289421	0.772704885	0.213267477	0.40397293	0.549342483	0.428656017	Kit
1.069434354	1.216174253	1.008183813	1.402065347	1.315311414	1.110077494	Tomm40l
0	0.018138832	0.014846386	0	0	0	Nr1i3
0	0	0	0.216243334	0	0.109432854	Apoa2
5.140372071	4.838666212	5.917367811	6.558628153	6.604566874	5.979203438	Pan2
85.20285283	71.66901473	80.11476232	77.91411211	80.8143268	83.84168096	Cs
0.578747847	0.640290781	0.850156778	0.85642275	0.836910884	0.866808555	Ampd3
20.88748002	21.77616791	22.15248533	16.46614174	17.65774855	16.19730878	Bcas2
0	0	0	0	0	0	Sh2d1a
28.07788433	26.17756689	26.38807035	18.8759073	21.16480919	23.68755187	Ctcf
5.005083575	5.465865321	5.716440456	6.019000607	7.050315706	8.023600255	Pard6a
0.378214289	0.07903732	0.323454826	0.286581121	0.917538618	0.812158141	Agrp
0	0	0	80.25961694	28.39292847	8.749897794	Pvalb
8.116970826	5.482595854	6.499036149	6.69499063	7.437683832	10.80026041	Tfap4
26.94489253	22.77954235	23.6796114	26.66081715	22.13015763	24.83245594	Ranbp1
0	0.075121791	0.024594463	0.010895353	0.034883341	0.01102748	Cd247
1.428813359	1.223475281	1.215983023	1.351983063	1.330144457	1.304235765	Rfx5
89.18778227	99.43466041	87.23037854	85.82721194	94.51879934	91.74758492	Psmb4
3.739148635	1.056525262	4.891250539	0.16759973	0.051104694	0.290798067	Mmp8
9.761152888	8.573155877	12.13333219	16.72361331	21.73615847	21.19286392	Slc30a4
0.687959815	0.646948718	0.818347047	1.435894918	1.137936607	1.482086334	Sqor
12.36487824	12.77258494	11.89962018	9.679371077	9.948638188	9.163731496	Bloc1s6
18.25345907	18.49496995	19.42554168	11.52932226	13.31350283	14.19605192	Metap1
19.7009515	22.3521241	20.56173625	23.87777479	27.62635471	28.84886333	Gpr108
0.276579011	0.043348568	0.17740105	0.377225783	0.033548696	0.095450096	Tnfsf14
0.297000833	0.845048925	0.281353622	0.643971874	0.476649549	0.336403249	Gata6
165.0958972	166.6539342	177.441244	98.22599653	104.4174931	103.7634277	Rsl1d1
0.020631722	0	0	0	0	0	Cnga2
7.681429855	7.298486634	7.783296794	6.896004444	7.210107346	5.278556547	Apc
41.9008242	52.62033831	40.44231473	41.77045602	45.82028491	43.77964556	Reep5
70.17747412	72.28859101	68.80700039	64.82283902	74.49756034	81.31851676	Ergic3
9.254986258	8.451579347	9.519697253	8.511307564	8.898930362	9.615986555	Uqcc1
0	0	0	0	0	0	Spo11
8.976955566	7.575496187	8.169498675	6.065223219	6.365992666	6.615902342	Ncoa2
0	0	0	0	0	0.201251516	Prl4a1
0	0	0	0	0	0	Trh
6.3021449	5.972024958	6.0946686	4.52516867	5.02021922	5.044345325	Nr2c2
4.560094192	4.761831249	5.177692427	3.289344143	3.671867266	4.145597753	Nr2c1
6.121162846	5.503679864	5.890186146	4.833088777	5.356899348	5.15189623	Smpd4
2.392411116	2.296180676	2.423593667	1.956682692	2.345506085	1.935015057	Pex1
3.073810727	2.274064914	2.683159797	1.702647046	1.965673905	2.308564971	Otx1
17.96207571	16.16447092	18.11533963	15.59734882	15.06921973	16.5228498	Kctd20
0.097573948	0.104865494	0.028610324	0.0633719	0.21642241	0.076968491	Itgae
3.540186872	3.754144497	3.053390669	4.075080436	3.819100043	4.488425136	Ctns
0.133309351	0.066859962	0.218895859	0.89698096	0.491575944	0.098146877	P2rx5
1.026816951	1.23382949	0.922057557	0.758590308	0.9133787	1.004032688	Shpk
0	0	0	0.063093002	0	0	Trpv1
0.06730707	0.012056137	0.059206699	0.795600285	0.709124762	0.65481746	Ephb3
6.391663746	7.808694486	8.157329406	6.48230498	7.55421486	8.559355452	Tuft1
1.378600551	2.154434677	0.635635289	7.902590982	6.747066832	7.593907321	Rcn1
0.517800674	0.675214054	0.510141663	0.659145874	0.482369962	0.60995594	Dnase1
55.56616639	48.54298319	54.96227883	55.08267354	59.91742329	64.26970676	Trap1
9.105430527	6.673815985	8.485657203	12.34278972	12.03555729	12.30762481	Naa60
0.356180113	0.272920005	0.487377362	0.305870064	0.326431826	0.437053183	1700037C18Rik
2.102548582	2.701373501	3.036846363	3.280701456	4.48360592	4.084914913	Ankrd13d
0	0	0	0	0	0	Tyrp1
43.64491761	33.69343022	48.33730375	34.42966366	37.12199003	21.26999966	Tpr
0	0	0	0	0.018496848	0.035083846	Pdc
7.989684612	9.33438458	8.726937443	6.868231106	6.105764466	4.400241678	Odr4
0.492341335	0.505081714	0.750248935	5.670476187	3.923449442	3.391370169	Prg4
6.76620371	9.650979538	6.202436316	7.175552295	7.401757683	8.758557046	Dhx34
1.395219419	2.013003178	1.333784033	1.824735165	1.61356073	1.635793524	Kptn
30.19037789	26.9631871	27.98868453	28.26387761	29.49284822	32.40946755	Napa
12.01033579	13.4694847	13.0812065	14.09388088	13.73165887	14.23970482	Sra1
0.078784922	0	0	0.03581822	0	0.036252586	Calcoco2
17.39377641	18.30471824	15.74260962	12.00942925	13.75025267	13.794087	Atp5g1
10.63855432	10.73711804	10.42831893	15.83293786	16.06399787	16.33227094	Snf8
14.8788767	16.76807982	15.49680597	24.4405204	23.50523539	23.18830572	Tbcb
6.231676877	6.27602958	5.903366809	3.821425164	4.337943608	3.939582745	Inpp5k
9.891093797	10.43287919	10.16382055	9.5233487	10.3356	11.02580498	Crkl
1.862238533	2.273520939	2.564949608	1.693269942	1.379101151	1.217702955	Upk3bl
0	0.013264547	0.01085685	0	0	0.009735825	Eps8l1
13.18288611	12.81774592	13.21771652	12.3043889	12.7211767	13.79033565	Clint1
3.282061563	3.502715589	3.117584896	1.276988485	1.733167497	1.489155371	Prss16
2.359832779	2.571031709	2.708524135	1.968795956	2.435199157	2.22683332	Cdkal1
0	0	0	0	0	0	Rhox6
0.148985486	1.410380956	0.022934653	0.006773371	0.007228703	0.05484409	5430419D17Rik
122.9860953	104.6487882	121.0030687	120.2972782	138.1985683	132.8601132	Htra1
5.435184194	5.328016426	5.577906315	8.356519215	9.765353024	11.20135726	Zbtb17
0	0	0	0	0	0	Clcnkb
0	0	0	0	0.129723185	0.164034732	Fam131c
0.873943444	1.31135983	0.779267049	1.172429922	0.792455274	0.883393461	Fblim1
0.668761356	0.549379305	0.970317754	13.86007314	7.160932191	7.300582252	Hspb7
0.064208325	0.120761395	0.131788734	1.021692674	0.280382088	0.23636176	Epor
0.380264466	0.44011803	0.450288235	1.250060811	0.482544894	0.672989494	Ccdc159
3.8059097	4.953121042	4.184838018	2.464121054	2.324748549	2.099184639	Mob1b
0	0	0.014958217	0	0.014143904	0.053654821	Atp6v1b1
0	0	0	0	0	0	Vax1
19.01813064	18.39754897	18.61576727	20.37892667	20.65092033	15.94033401	Atp6v1b2
16.41151065	13.38967728	14.94622404	19.93677541	20.79886725	17.98977713	Eps15l1
8.482434439	8.619016422	8.869551886	8.786874295	8.444986574	8.623189948	Tep1
7.665763205	7.56331737	6.529013253	7.284447949	7.499755265	7.820935904	Ttc5
2.213508136	2.548180495	2.98899012	3.319135719	3.542260788	3.657204719	Osgep
21.88212473	26.55706515	24.23810332	30.15562692	32.63078303	38.21962997	Aamp
11.10239745	12.06126733	11.27487024	9.810664019	10.11284745	10.44492028	Tmbim1
129.6577371	105.8997839	126.7767589	141.1407369	145.7825495	146.985871	Arpc2
9.469145471	8.577180024	8.263198924	10.84263365	10.38982765	10.56994101	Kmt2b
0.731476384	1.25685099	0.500456114	0.320236469	0.105158153	0.299187659	Zbtb32
0.060930514	0.076397715	0.062530485	0.609422411	0.177379126	0.056073896	Etv2
0.359494323	0.563439866	0.737868519	0.612892348	0.392455997	0.909809808	Upk1a
62.76412843	61.84862183	55.63143773	59.62773805	61.85299453	56.38734466	Tmem147
175.4371675	199.622321	169.1046457	250.6628933	271.3708386	314.0059891	Rps9
2.977427171	3.333255827	3.65582057	8.460227849	7.429541679	9.394641949	Tfpt
0.576276726	0.606021813	0.362476567	1.132491835	1.334896262	1.026470613	Susd2
0.291133036	0.648954853	0.221316946	0.745130272	0.533635007	0.416776189	Ggt5
1.029620303	7.980660713	0.038423892	0.017021793	0	0	Ggt1
21.69068258	19.41542912	22.44758003	29.54240396	29.07812041	34.60413867	Crip2
14.08734874	12.25553374	14.88839867	33.3088712	26.87843531	35.95517212	Crip1
0.503337134	0.831916641	0.242623956	0.637960448	0.303420769	0.477254281	Cbfa2t3
0.438565791	0.311607529	0.450082059	3.137013528	3.248593652	2.623457259	Fbln1
75.3745572	68.89798511	66.52004398	41.39645003	44.91337538	43.38579527	Pgrmc1
8.115821848	13.73595018	7.06447592	6.673156805	7.979481334	8.750726563	Gcat
0.569167556	0.577717184	0.389408858	1.466319796	1.065178215	0.798172395	Tek
0.020239359	0	0	0	0	0	Mpl
28.29679252	24.61273168	26.20316329	37.55030588	42.16582492	39.70871067	Elovl1
13.17106161	16.16770137	13.71344993	13.17553123	12.45070248	12.19955706	Med8
2.659428014	2.972075151	2.758927636	1.945015301	1.402545074	2.234629778	Hyi
96.73991275	88.80849888	93.80750991	86.40819681	88.36898919	93.99954096	Cdc20
2.017876763	2.280432075	1.989119414	4.526611366	5.436381342	5.876544261	Adamts4
0.119323613	0.149613891	0.052481539	0.170495111	0.198497944	0.172562699	Nectin4
3.131771822	2.852076171	3.789147216	10.04158351	10.68462747	11.34655423	Pfdn2
21.67194549	19.46748536	21.22563388	14.75754436	16.00809615	19.5592966	Rnf114
7.758266649	7.592352196	7.785449621	6.405203861	6.376728611	5.707150339	C330007P06Rik
0.202668898	0.145209349	0.0891389	2.092893286	0.82881479	0.59951143	Neurl1a
102.0325095	105.1507758	107.5396067	121.9324349	129.2766582	133.2604721	Srm
16.80399452	14.11497632	16.08154561	31.34119566	37.99531214	36.10918938	Epha2
14.35516687	11.15992806	12.6035869	24.59068311	23.47041884	22.87493699	Rbm14
0.044129357	0	0.158508512	48.75226135	16.65802881	8.366054718	Actn3
0	0	0.021975838	0.029205903	0.010389745	0.019706721	A530013C23Rik
5.605941654	5.6012415	5.708201217	8.44238892	7.161185439	5.461397444	Zdhhc24
0.594959562	0.37299497	0.270065365	0.790657851	0.510726447	0.53700727	Bbs1
0	0	0	0.024623128	0	0	Slc34a3
1.926051676	1.907284986	1.864319339	2.507533239	2.888488098	3.051573112	Ndor1
7.108062222	7.211719566	6.505009528	9.558299858	10.78302779	10.92249852	Nsmf
0.196962305	0.09878446	0.08085373	0.250727542	0.152904235	0.072505173	Prl7a1
0.067786814	0.084994485	0.069566824	0.123272474	0.065779662	0.124767394	Prl8a9
10.67126018	10.19979711	10.76614338	6.27710282	6.961938778	7.682794078	Pdk1
81.63763411	58.37636413	71.21414837	105.2453568	103.940775	112.3982073	Ptbp1
5.324127364	4.39301243	4.371146601	5.715559079	6.499766577	7.618327955	Mvd
8.112496293	10.17185203	6.05492492	13.07637384	9.840358831	10.29385039	Cyba
0.017552276	0.088031671	0	0.047879056	0	0	Itih3
2.049455544	1.982347303	2.223459028	3.021532112	2.684841682	2.788731458	Tmem110
3.519169304	3.633831602	3.596404223	2.937687096	2.927114979	3.204645533	Sfmbt1
0	0	0	0	0	0	Itih1
0	0	0	0.038097989	0	0.096400004	Ihh
0	0	0	0.583451765	0.033658034	0.239402944	Prkag3
0	0	0	0	0	0	Cryba2
0.049081613	0.024616389	0.010074089	0.044628236	0.057153981	0.063237217	Atp7b
0	0	0	0	0	0	Defb2
0.156667788	0	0	0	0	0.012015016	Slc4a1
4.581245428	3.838537063	5.659678596	5.251382231	5.794022909	5.854564666	Rundc3a
0.066832959	0.065176606	0.01524176	0.290340436	0.273828209	0.143513699	Slc4a3
62.4519921	52.83257194	61.23271814	63.49765121	71.55511605	82.53363118	Cdt1
0	0.010059656	0	0.07295054	0.046712734	0.066451688	Runx1t1
0.235338498	0.098359711	0.322024314	0.784612637	0.418678658	0.613644057	Snai3
111.7366788	127.3104763	121.2036707	120.8322894	138.3169109	155.3372597	Aprt
38.00495918	34.02217584	39.85941197	37.18338184	41.63495474	33.89253577	Gtf2h1
0.875952906	1.165557071	0.990684542	1.284111275	0.745932525	0.608712591	Hfe
0.217935765	0.13662936	0	0	0.035247123	0.233992092	Abhd1
89.48684967	103.0149771	93.77423054	67.53212669	73.26740136	78.43736226	Slc5a6
0.062055568	0.136164634	0.095527621	0.028212505	0	0.042831955	Tcf23
0.154332759	1.475514533	0	0	0	0	Nphs1
0.338641984	1.539197444	0.08688359	0.615831198	0.96530618	0.876514722	Aplp1
12.67748695	10.4150984	11.58685615	13.77838453	14.86113591	15.01420692	Qrich1
0	0.123493272	0.016846259	0.238812689	0.191149948	0.105747583	P4htm
26.87208589	26.43456316	27.25228988	24.20320695	24.2916787	26.33105388	Usp19
13.01303776	11.41057472	13.95704823	9.888807899	10.77856446	8.941842566	Pola1
60.66887892	54.36632408	58.41755565	57.04340207	53.08551771	50.30527943	Cdc42
6.541171864	6.947004262	6.969663053	5.91396652	6.626203321	6.693394145	Pknox1
0.072617717	0.03035057	0.049683054	0.022009604	0.035233761	0	D130043K22Rik
109.4909284	122.9117723	124.801457	73.67646552	90.76838988	86.40325145	Gmnn
44.62996393	42.8303661	50.55825008	30.82557443	34.8133555	37.36028811	Acot13
1.126963025	1.435833394	0.970014599	0.760267981	1.040678065	0.953495653	Zfp184
0.074423286	0.062210416	0.127295936	0.135341108	0.168512467	0.136982384	Cyp27b1
36.47744306	33.14470997	36.28561839	54.64806488	56.56710775	61.85836064	Cdk4
1.867218615	5.261931305	0.398428172	1.647368512	1.076394465	1.446167522	B4galnt1
4.459099198	4.682152338	3.088364931	7.489852312	6.991515916	7.15616329	Mettl1
20.79005833	20.22612948	24.77245087	25.65500854	28.87718152	29.44971337	Tspan31
57.1372171	57.46909869	61.712574	43.88950146	44.92107778	33.45537706	Kif5b
3.651125343	3.507789723	3.852435052	2.81683705	3.121228668	3.098277048	Saal1
0	0	0	0	0.086091617	0	Tph2
0.244812188	0.255798099	0.041873449	0	0.158375569	0	Krt23
6.299535399	8.294704995	5.564542974	4.515349777	3.50774249	4.47321451	Cnp
0.020776047	0.039075063	0	0.01889095	0.010080436	0.0478001	Ttc25
0.728716914	1.254634995	0.625070529	2.521826002	2.195299575	1.491407077	Sulf2
12.14192705	11.56811631	11.85180112	10.74436377	10.32740689	10.63391452	Sod2
8.29379322	9.341628318	8.042721171	5.176629769	6.411290576	7.632715716	Tmco6
4.379095828	3.686083482	4.406090105	3.018342954	3.084552568	3.269130703	Stambp
9.698434469	9.491553493	10.12926613	5.860761112	6.737800143	6.010820138	Ezh1
10.61427035	11.41656938	11.0844001	8.124886779	10.56324253	11.7967803	Hap1
3.81137433	5.220019424	3.79110442	7.490925238	7.425490908	8.067432204	P3h4
61.18634752	64.35100754	55.39671014	48.11978525	47.4639028	51.54426534	Ctnnb1
10.7276701	7.97089614	10.13560793	19.61182875	18.01099762	17.60351481	Eif1b
0	0	0	0	0.049611242	0	Klk4
1.367304891	1.919098873	1.738303506	2.161759521	1.663474936	1.868699757	Chrd
84.6183912	84.74417446	82.84809155	72.13811746	75.97472739	73.87156678	Psmd2
0.092499052	0.618559575	0.126570638	0.252318694	0.089760176	0.312129343	Syngr3
185.1435829	181.1594705	181.9890434	124.7469734	142.5911405	154.2278503	Vars
0.118442252	0.204199595	0.25829889	0.605787174	0.517208414	0.272503791	Vwa7
0.025831383	0.226720726	0.371135627	0.117437976	0.200532173	0.332813995	Hspa1l
0.041038033	0.617466362	0	0	0	0.056650491	Slc44a4
0.635547386	0.796880976	0.65223618	0.640923171	0.493383174	0.361568051	Msh5
9.558446073	10.36864089	8.160966174	8.709200268	9.583320435	9.234569552	Abhd16a
3.882969641	4.096538374	4.35358239	4.806041402	5.494302195	5.919048063	Neu1
8.698414236	11.55989023	9.338199723	8.382992516	8.440856106	8.410873141	Ddah2
100.0598944	97.28830666	102.0316764	127.7091179	140.5996941	150.7191507	Clic1
25.68793375	21.74348765	24.92792051	26.67284684	28.17101665	30.78101071	Lsm2
10.91717579	9.226105663	11.01594392	9.879791702	10.58836825	11.01062191	Pole
0.154239563	0.102384661	0.297957137	6.096522685	2.456390898	1.978887454	Atp1a2
0.017413466	0	0	0.03166694	0	0	Atp1a4
0.261835691	0	0.16794451	21.24848451	8.79761674	4.427739653	Casq1
3.496945295	2.432576595	2.187675678	5.597060437	5.322527034	4.761191149	Stx1a
0	0	0	0	0	0	Ceacam9
2.527726225	3.169389075	3.026451879	2.872968986	2.730289947	3.364750837	Zfp775
0.015375675	0	0.015779424	0.08388346	0.044761215	0.084900712	Scube2
27.84857117	22.87565856	28.8842906	25.52405963	23.17369352	27.16451354	Mrpl49
2.011186745	2.101438451	2.149998289	0.931284174	0.993888678	1.139662273	Dennd2c
16.73400674	15.59200171	17.48419392	20.0760534	20.79961042	19.74397706	Mark3
15.81059138	15.04096504	14.81072333	22.09339671	21.61619428	21.28978367	Gatad1
0	0	0	0	0	0	Pcdha11
0	0	0	0	0	0	2310003L06Rik
40.90100324	38.55398762	37.59050821	39.26450001	40.04656343	42.09409522	M6pr
4.387449636	4.479019963	4.168002253	3.504166001	3.078085063	3.710352922	Lrrc8a
0.109905644	0	0	0.149900177	0.159977043	0.05057267	Mc5r
116.4781368	108.9125462	113.1199381	106.1138561	109.9955123	113.4477982	Ppp2r1a
10.50249657	9.355943689	10.53192019	10.75007803	11.49215203	14.63612997	Fance
3.724238882	3.729223399	4.20689094	5.0324527	5.697014253	6.152639495	Tinf2
0.223139822	0.139891913	0.190832696	0.541049133	0.324799052	0.547610415	Tssk4
0.292913666	0.652923996	0.050100878	0.1331682	0.07895571	0.059903611	Hapln4
13.6646613	14.74019168	12.46531616	17.41445615	19.57436497	18.58377278	Dus3l
12.22929259	10.16887332	11.36610842	17.18230776	15.67775023	15.63538383	Gtpbp3
8.89320677	8.467214606	9.036468472	6.024729907	7.273756738	6.286661215	Tgfbr1
5.646512586	6.444762191	6.823508596	4.038501349	4.20650391	3.940268071	Homer1
1.689598719	2.100240094	1.8684976	1.787928887	2.643100031	2.29217397	Rad51c
0	0	0	0	0	0	Gabrb2
3.374460687	3.859105002	3.520153992	16.13376821	11.46090277	9.487103975	Cav1
29.74412118	27.94273	30.11534742	28.55629111	27.00084595	25.46462996	Arpp19
21.40109253	16.32372278	20.1054188	16.50937222	18.32180168	21.70707801	Bcl2l1
32.23067621	30.43908538	32.15146966	47.87136244	44.76245822	51.40445524	Khsrp
0	0	0.011269467	0.109832276	0.074591761	0.010105837	Dio2
14.49542687	14.0679905	13.63960943	51.89916512	51.00375009	44.87101897	Ccdc124
242.8199207	225.5003029	246.7314494	151.8357124	170.5386506	168.5747081	Cct4
18.10723016	19.89586336	18.58270665	11.51918272	10.36879931	12.95430599	0610009B22Rik
0.239243312	0.257121586	0.210450502	0.445430403	0.585926029	0.429863184	Cpt1c
4.808250731	3.304502033	3.592488634	3.420752888	2.967421263	4.443511728	Twist2
26.65765518	25.48686718	26.08166841	14.18862209	14.63326036	13.9932717	Zfp655
58.33367447	52.81029237	55.46692622	43.93726067	44.41859875	48.02236062	Rhoa
1.004509326	0.901472291	1.088448866	2.712279889	2.102921631	2.238370688	Zmiz1
13.24997169	10.99469816	14.56466289	9.974413837	9.474502341	7.202878599	Ankrd26
8.359553871	7.604874752	8.928757033	8.582171733	7.538896815	9.334318792	Aldh16a1
145.9274445	136.6303804	137.4751617	201.1333106	198.0409461	219.7011245	Hnrnpa0
4.774912661	5.304564762	5.814341749	4.769082931	5.233726547	6.261331545	Prrg2
45.03309451	55.16275933	57.44421514	57.56440483	58.95213371	48.19329605	Hnrnph1
6.188266908	5.625389084	8.811685293	10.37437545	11.37203255	14.55788372	Ift43
72.83982748	74.47680909	81.1191113	94.62927818	116.2136005	124.7494209	Id3
0.067357784	0.168913091	0.138253055	36.44144979	12.35367027	6.818774986	Tcap
14.57273564	12.22320829	13.71054433	17.89499323	17.09475613	19.64822266	Arid1a
0.427254848	1.704542685	0.876948207	8.370155975	6.332132694	10.04445826	Crlf1
207.1558705	164.080064	177.8087177	156.2543885	179.8840121	186.4696733	Ctsd
2120.657373	2369.051794	2027.681913	1813.165902	2087.419357	2213.184294	Rplp1
0	0	0	0	0	0	Cabs1
0.175780453	0.102854402	0.168369842	0.149175755	0.147832215	0.215692577	Hmgcll1
0.031118508	0.117053808	0.063871294	0.028294998	0	0.05727626	Ttc9b
0	0	0.128809725	0.114125474	0.182696142	0.115509469	Phox2a
12.25756442	12.07155064	11.69582202	21.06662809	18.50274322	17.20175005	Abhd8
2.106088226	1.775272838	1.652829061	2.993184128	3.108526576	2.540856166	Ift22
0.129665312	0.581539118	0.092125512	0.122434868	0.053234056	0.247839261	Fzd3
0.034751118	0	0	0	0	0	1700008O03Rik
1.170278189	2.031719675	0.800672295	3.983531451	1.980066735	2.153996487	Mid1ip1
43.03283813	34.70200107	35.57067005	58.29799817	63.22730362	61.28053967	Ap2s1
8.905754678	9.065569219	8.809830514	12.3343814	10.75802487	13.89923121	Fgfrl1
1.910878179	1.43091713	1.770397593	3.2095418	1.931559893	2.515727593	4930432K21Rik
8.314301134	9.454146713	9.292616746	14.93617899	15.15629984	15.61295892	Fhl2
38.52763638	37.96010466	35.45060462	27.62740252	31.12029709	36.7661751	Emc10
22.73748227	18.59798409	23.40049828	19.78619975	22.42593913	29.51283802	Clstn3
3.718436386	3.999690228	3.583627062	6.058424859	5.12859698	4.585893245	Fbxw9
1.335882409	0.446665579	1.14246771	0.141711766	0.086421815	0.040980085	Spib
20.6513256	17.53812073	21.37279234	13.87368679	14.00624165	16.27364452	Fnbp4
0.130167929	0.1893248	0.117555679	0.132560126	0.161681517	0.071875541	Cers4
5.914726875	4.622640869	5.484813079	4.968072704	3.629070086	3.502737701	Scrn3
19.76264654	20.02520538	21.51971296	23.48049495	26.11816534	24.08246433	Phax
8.517933438	7.996370144	7.816289037	6.611966989	6.273979714	7.413984781	Tle1
2.857008342	3.111597581	2.889226962	1.990999408	1.679637046	1.093935411	1700109H08Rik
2.842334194	3.637090226	4.09574674	4.372301761	4.496200319	4.711985185	Relt
46.91355305	44.64236413	52.93935443	38.91755574	41.77231854	40.74705698	Snrpb2
25.78045256	19.78787956	24.41874862	24.66553089	28.20849267	31.87106099	Ubc
6.351471212	6.43285894	6.096555544	10.53622684	10.56095553	11.23663547	Prpf31
8.884611981	10.6038209	8.776600156	14.55853418	19.08726096	13.68570204	Sertad1
32.70958093	35.80224659	32.74304461	28.44152175	30.35347023	32.96046344	Carhsp1
3.073469063	3.519332087	3.571851223	8.39656231	7.299547379	8.562964494	Elk3
17.44379147	13.88865321	17.39835733	14.57233441	14.95948781	17.48816228	Herpud2
8.075090132	8.959488411	9.171491713	7.157523192	6.670925454	7.689852459	Rdh13
0.021935822	0.027504227	0.022511834	0	0.042572615	0.040374746	Adam21
20.02930398	13.38349739	14.91705597	29.94412023	30.76897039	32.3296609	Nutf2
0.36672034	1.896725459	0	0.041680786	0	0.021093124	Fut1
104.0592529	118.6197374	110.1604712	75.3827967	74.51523551	70.20353183	Arpc5
0.644459335	1.010069028	0.716497327	1.269633905	1.094409814	0.593091094	Rnf151
0	0	0	0	0	0	Elavl2
0.309863783	0.446801047	0.421350629	0.612803125	0.368343762	0.178228323	Pou2f2
2.252219434	2.704623318	1.26962045	5.537891874	2.831956585	1.809963955	Mgst1
7.12110977	6.487834701	6.703475308	4.906701049	4.590265497	3.854308966	Nfib
0	0	0	0	0	0	Htr3b
0.152672275	1.004997552	0	0	0.111113762	0.035125788	Rab25
27.40829971	23.92097742	26.87963426	35.19802182	34.48611784	35.44064913	Ubqln4
0	0.018196547	0	1.76823157	0.436567655	0.307182995	Rbfox1
19.4564757	20.18494481	17.09986595	17.06178134	16.54209294	16.67891125	Rps18
324.345742	435.0720722	316.8388282	270.7077934	292.5578812	333.7293207	Rpl10
94.57084428	115.5768022	94.22177189	58.6076858	68.39806997	68.68152527	Rps15a
43.77684745	47.07001874	43.77122004	44.94981876	48.56193714	49.82044074	Ncaph2
21.48983627	19.00016904	21.34561797	15.39577642	17.27101252	16.99858002	Hipk1
3.18586315	3.078085375	3.637518487	1.818335549	1.980720804	2.297309959	Gprc5b
19.32722953	18.70757521	20.08966603	13.13647725	14.55608411	13.54650748	Man1a2
0	0	0	0	0	0	Ceacam5
0	0	0	0.078249778	0	0	Tppp2
2.544952793	3.190988604	2.421832855	2.229891856	2.963516761	2.001431741	Acyp1
0	0	0.061417008	0	0	0	Cldn13
1.356381758	4.823534304	1.271998987	2.753687199	0.54464259	0.538046535	Cd163
3.767310114	4.176501216	3.799061668	5.316778296	5.490698791	7.85770269	Hdac5
25.02224337	23.33727499	24.30039459	32.04489003	29.75319158	27.40630507	Rala
0	0	0	0	0	0	Clec3a
33.2353248	39.69264409	36.29647738	24.21007701	24.71718122	22.43278612	Vdac3
0	0.047657622	0	0.155521433	0.055325394	0.017489715	Slc1a7
7.615594327	7.414630194	6.825119052	13.97684242	13.38391067	15.89040822	Vps72
27.36329728	22.17374149	27.96659704	19.95954109	20.78919538	18.86859472	Gabpa
0.174771578	0.856627672	0	0.014446712	0.046253626	0.014621907	Bmp7
21.83223349	18.72981299	22.15283069	30.91131749	29.59638356	33.37091587	Dynll1
32.10633641	31.18493204	31.83130071	16.3766709	18.58437658	16.4969371	Pdcl
20.01755297	15.95506641	17.32373695	26.21527317	25.47368464	31.05744893	Tmem184b
0	0	0	0	0	0	Gm5965
0	0	0	0	0	0	Rsph14
11.79800453	9.420078886	11.32046396	21.48907436	20.79099937	19.85540083	Nf2
0.07289404	0.03046606	0	0.132560126	0.047157109	0.111806398	Cabp7
3.37695659	3.143570067	2.310421238	5.582820685	6.35532732	7.345680326	Zmat5
36.00839712	32.86899476	35.45625618	49.09706601	51.60031947	56.48724955	Ewsr1
28.35288467	24.08243377	27.25980965	31.91792177	30.75096344	31.21432527	Ap1b1
0.672834301	5.905432178	0.098643173	0.233061054	0.186546236	0.235887376	Derl3
0	0	0	0	0	0	Gstt4
0.01815615	0	0.093164555	0	0.088092751	0.083544843	Tbx1
0.575656039	0.454457992	0.481369901	0.581582656	0.786193246	0.451287205	Gnat2
15.52645461	13.8036692	15.04011917	16.15547547	16.17115798	16.63587676	Bcl2l13
0	0	0.03843516	0	0	0.172332676	2610028H24Rik
0	0	0	0.087179182	0.046519851	0	Spatc1l
2.876191164	2.177837632	2.970883859	3.413374776	2.881645562	2.440682319	Dqx1
29.11596232	41.67756971	33.85603567	46.24454676	24.37348868	13.57010221	Ccl8
12.52130725	11.51904612	12.07694953	7.623959451	8.738922199	6.939637695	Lnpk
0	0	0	0.134713075	0.107826754	0.068173367	Prr29
0	0	0	0.115277303	0.246053374	0.116675267	Mymk
0	0	0	0	0	0	Fam163b
0	0	0	0.018149839	0	0	Trpm5
0.078687836	0.049331365	0	0.071548164	0.11453686	0	Ascl2
1.418469718	1.205795256	1.233658657	2.295346456	1.656428967	0.685891838	Rarres2
64.85986472	66.31108815	62.37113425	29.27776893	32.98803378	38.60603103	Pttg1ip
0.210134228	0.205640401	0.068377504	0.107184422	0.134283644	0.047167062	Trpm2
22.69472431	24.33891027	23.37153384	26.60646949	23.45013824	24.10084174	Ube2g2
1.007061821	0.444284841	0.5550311	0.084785828	0.126679641	0.137302436	Mpo
0	0	0	0	0	0	Lpo
24.87183759	21.95812987	25.27746184	20.80802113	21.41602128	20.8690405	Met
0.157628188	0.612690435	0.032353467	0.071662966	0.122368682	0.029012808	Slc16a12
0.009081948	0.011387399	0.027961292	0.033031623	0.017626068	0.016716098	Syn2
2.942963098	2.008687729	2.447857557	4.402346168	3.857663605	4.510337818	Elk1
11.40336957	8.403033337	10.98700692	11.34180851	11.53484746	11.6525593	Nav1
68.18926686	63.76191969	69.82203432	38.74553241	38.69737946	37.63776698	Tnpo1
0	0	0	1.65354689	0.965593122	1.23151653	Myod1
0	0	0	0	0	0.011356738	Otog
24.35354223	24.14271882	25.88596768	14.09009918	18.33012702	15.14977755	Rnmt
0.546037447	3.247192188	0.048032212	0.170226245	0.393617267	0.330223596	Kcnq1
26.18329522	27.6709326	26.65148673	35.90571268	37.48978335	36.88207695	Srp14
0.044622767	0.055950248	0	0.081147918	0.173205986	0.123197993	6330409D20Rik
25.43959317	23.31967753	25.45385352	30.4724422	32.66873931	34.63987703	Cdk9
22.17135565	25.48948381	19.05797958	22.88187699	25.72032222	26.95503417	Tor2a
20.27175204	14.69890423	17.6670822	24.76998568	23.3385271	28.09983552	Fpgs
3.956322001	3.500052097	4.154973333	3.913811911	3.239520294	4.020105362	Mkl2
65.93972531	63.33351884	64.57872941	38.3465269	40.66975493	39.61414635	Cbx5
0	0	0	0	0	0	Odam
4.329508128	3.006452905	4.470923033	3.261113703	3.591761569	3.916038591	Apobec3
0	0	0	0.0728194	0	0	St6galnac1
0.085329861	0	0	0.07758753	0.082803262	0.026176144	Taf7l
0.329150408	1.179157658	0.482562208	0.876478181	0.798510842	0.843833675	Sardh
9.705248488	8.811180996	8.889221557	8.236900904	8.073747169	10.29138843	Vav2
0.006636373	0	0.027242547	0.0663765	0.096598069	0.091611062	Tex15
45.94617044	38.42456604	40.23813271	50.15645627	47.70713627	52.96490539	Ppp2cb
0.146624981	0.183845706	0.225712794	2.866403456	0.355708619	0.539751482	G0s2
5.353563958	5.740610068	5.245539072	5.308339061	5.077511129	5.439593322	Dmap1
0	0	0	0	0	0	Pla2g12b
4.483487925	4.432653563	4.497290538	4.671024365	4.457937751	4.583636743	Mcu
0.297746531	0.057435298	0.094020011	0.166603544	0.133352456	0.021077992	Oit3
0	0	0.018082767	0	0.017098356	0	Tex11
13.22163153	9.833377341	12.25673838	18.4795386	18.39037443	22.82174007	Bcr
23.12313024	16.40640923	21.99509795	24.0444842	29.29711899	33.33593094	Fxyd5
5.193441846	4.119089645	4.982758281	4.919893727	4.688060629	4.81283084	Kcnd1
1.678940591	1.568924617	1.747410242	1.685024484	1.990424199	1.873089266	Tfcp2
0	0	0	0	0	0	Pou6f2
0.367564709	0.414783851	0.282912424	0.492965718	0.28534496	0.448203836	Pou6f1
20.25593133	21.86339745	22.59247308	17.06322188	18.39264057	17.6407509	Ubp1
6.792757579	5.984435678	6.72036812	6.635581157	4.631525847	5.007055569	Nuak2
1.268902814	1.313107267	1.029267837	1.405684875	1.559327317	1.499222503	Ick
73.15253887	87.89606549	76.56613467	46.65133626	53.52355052	49.78921153	Sdhb
0.486206948	0.203210165	0.914786074	1.694683639	2.280417258	2.088112174	Cox4i2
7.731992648	8.486688117	8.849655724	9.330112698	8.578253482	10.17477863	Snap47
0	0	0	0	0	0	Wnt3a
3.401638364	3.940835497	3.99771426	2.159394199	2.54033674	2.798697893	Kdsr
13.60283828	12.76721202	13.07695354	10.86897761	11.73184145	11.48912247	Vps4b
156.1853546	152.9591833	154.5881846	153.1688659	180.2518198	189.8575838	Rps25
0	0	0.025518671	0	0	0	Nxf2
5.297456138	5.507813765	4.996749937	3.766842771	4.551452256	4.579409957	Taz
0.04709084	0.137771297	0.048327395	0.185545073	0	0	Kif19a
7.863994301	8.820095084	7.580666683	7.016132149	7.300313256	7.770550606	Aldh3a2
0.20995127	0.037606766	0.277025613	0.163629878	0.145524757	0.110409474	Zmynd10
11.20521603	12.11554934	11.20076592	19.84776725	21.52092266	23.27582936	Tmem115
11.01419428	10.81956824	9.890488331	15.35724959	15.71221031	16.29300003	Hyal2
37.72710244	37.01137553	37.10246421	48.39545491	48.75851947	53.81818123	Ifrd2
0.456470701	0.572345707	0.485807397	0.41505323	0.508577623	0.544556656	Hyal1
5.902579586	6.593572174	5.984149858	7.02590946	5.693091532	6.419754234	Tusc2
7.581414714	6.00585472	6.999189659	8.59526968	9.296205312	9.370942413	Nprl2
0.544529669	2.609654435	0	0.297073346	0.234847229	0.05568073	Slc38a3
0	0	0.024738372	0	0.007797212	0	Cacna2d2
6.303582271	7.629785521	7.780867715	4.927018344	5.523263294	5.700599822	Rassf1
0.031401613	0.74808522	0	0.042828622	0.045707727	0.014449334	Epn3
0.146494166	0.061227228	0.01670455	0.074001192	0.031590335	0.149797203	Rnf112
290.8676693	236.7458883	269.8155857	283.9066021	375.8075768	354.391088	Slc3a2
28.45719941	27.01852449	28.16339564	25.01103667	25.81160927	25.43226847	Nxf1
7.333230802	8.367654377	6.848810664	5.088364252	6.849375234	6.354114662	Stx5a
0	0	0	0.10297606	0.073265671	0	Slc47a1
0	0	0	0	0	0	Pifo
0.990700946	0.959874249	0.808751119	0.798445723	0.37143706	0.372982358	Tnfrsf13b
6.63992102	6.953835651	6.918711624	10.50193073	11.77571256	16.6931317	Spire2
0.022832603	0.13360039	0.023432163	0.145326345	0.096011649	0.070042244	Prox1
0	0	0	0	0.053571563	0	Raver1
50.40625361	45.59271118	49.91988115	57.0384314	55.11158828	54.87802642	2610507B11Rik
12.98154741	13.22064883	12.33698613	8.395219075	8.601194869	9.482682757	AI597479
14.92322947	16.88701239	14.7247196	6.676899693	7.848172489	7.754422474	Tmem86a
0	0	0	0.022548091	0	0	Optc
0.025470754	0.04790475	0	0.03473953	0.02471657	0.011720272	Tex14
6.359635678	8.715798109	6.944033847	8.236842562	8.431756642	8.642977662	Ifi35
5.757101867	7.523549928	6.116315131	9.621592677	7.907842994	7.835392348	Rdm1
36.10526783	33.52435926	37.72894062	55.20661444	61.96444137	64.26450861	Nedd8
10.6896756	11.18181818	11.65793336	10.12587519	10.30092019	10.33087986	Gosr1
30.57448163	30.32210829	28.36369248	25.07788956	26.4284768	30.04509104	Mrpl52
0	0	0	0	0	0	Spaca7
12.0663747	12.3149218	12.2471454	11.60021038	12.38002114	13.8153703	Kansl3
0.027117604	0.085003509	0.020872263	0.314378181	0.14473062	0.187170961	Eya4
0.089966113	0.104126765	0.127839499	0.427893225	0.349208947	0.273860847	Ebf3
0.101277049	0	0.129920594	0.690658229	0.196556515	0.279613525	Uckl1os
0	0	0	0	0	0	Myt1
20.26113676	17.30833502	18.68297433	13.99947369	16.65606131	15.65770776	Faf1
0	0	0	0.621232392	0.458995862	0.580399433	Gm266
0.229694889	0.432004343	0.117863216	0.469920878	0.390063929	0.052846621	Tsacc
3.373690438	3.285571717	3.633022511	4.454296535	4.081033628	3.568372754	Mettl16
0	0	0	0.091195814	0	0	Dazl
0.042162548	0.211462014	0.064904537	0.057505449	0.040914124	0.019400938	Apol7a
15.36797748	11.85000331	15.68718442	19.57795341	22.96751495	24.80703369	Pigyl
16.77962408	16.14105731	17.82743539	14.10099184	14.56035993	12.25971049	Rbm25
2.6237816	3.068041927	2.435513297	2.640370041	2.946600859	2.903002012	Psen2
0	0	0	0.029592933	0	0	Acaa1b
0.123870377	0.414172932	0.1059359	0.863505146	0.621046777	0.778979356	Plcd1
1.607465448	3.38236734	0.948089523	4.670443045	3.76520043	3.434785708	Fads1
1.713720193	1.69710014	2.072377837	1.32995195	0.985075735	0.964355981	Lmbr1
0.52998133	1.025254795	0.590517908	1.693512976	1.733887617	2.382947756	Tnfrsf22
15.17081881	13.84076379	15.55923355	15.91990124	21.01877527	19.98721343	Cars
0.056962693	0	0	0	0	0	Phlda2
0	0	0	0	0	0	Asz1
0.028317153	0	0.029060731	0.102991282	0.494616383	0.156360379	Wnt2
0	0	0.00894512	0	0	0.008021491	Gabra1
0	0.035463519	0	0.008572469	0	0	Grid2ip
41.18229131	34.44318683	39.98795683	36.33462715	40.5337912	47.27057219	Kdelr3
0.400095108	0	0.246360706	0.218275696	0.155299352	0	Cfap97d1
3.831310749	3.522851419	3.211065444	5.167458826	3.531973158	3.349630229	Apip
5.410629684	5.561753628	5.302585092	6.42663633	5.786501268	4.560676844	Pdhx
12.92700394	10.18065408	11.08205497	11.7540835	11.54710926	12.1330375	Vac14
0.524358223	0.462661586	0.498266027	0.635708049	0.320375761	0.339581329	Mcoln2
0.015559254	0.156071745	0	0	0	0	Slc5a1
0	0	0	0	0	0	1700049J03Rik
11.91048752	11.10273663	12.05258806	18.2386681	17.89142562	22.51527537	Akt1s1
13.40615015	15.92675946	13.35501116	11.26696506	12.81858605	13.34688084	Tbrg1
0	0	0	0	0	0.102676953	Panx3
1.5887413	1.992042995	1.912654937	10.33436204	5.099465988	3.149152905	Adssl1
0	0	0	0	0.019436776	0	Cfap161
1.303668912	2.117790168	1.489362451	2.072554079	1.69471315	1.592129994	Brf1
0.143076807	0.448492074	0.02936677	0.312227659	0.069420167	0.013167251	Vipr2
92.49155466	88.90602867	99.25058883	130.9406732	139.3608493	131.6311397	Odc1
5.400686794	4.673766393	5.173002847	7.722253858	7.933092659	6.763385932	Thg1l
0.439761599	0.43886541	0.294732583	1.640242918	1.741797368	1.271943522	Adam19
46.03217907	45.31107289	40.21093695	79.89020559	76.84390866	86.88588162	Pabpc4
1.176614357	1.39555188	1.076969262	1.590325414	1.203492636	1.112095029	Exoc3l2
2.413769659	2.16178904	1.351174182	2.821832193	2.76817092	3.836918933	Zfp296
0	0.115090759	0.031400071	0.306025245	0.207834734	0	Plin5
4.766403944	5.072037899	4.215756343	8.021569298	8.581096316	7.772545036	Sugp1
0	0	0	0	0	0	Dmrtc2
0.458949539	0.460363038	0.314000708	0.69551192	0.267216086	0.478683529	Gm5893
1.861868075	1.967034895	2.052296422	1.567530646	0.978650059	1.070914518	Dhdh
2.2693202	2.538960464	2.346824813	3.031633408	2.862763967	2.714969874	Zfp790
366.8172822	2415.670241	0.079819668	0	0	0	Cpb1
0	0	0.147705367	0	0	0	Slc25a41
0	0	0.026286381	0.046579491	0	0	Fsd1
0	0	0	0	0	0	Pinlyp
0.472244979	0.368077257	0.471547096	0.568659888	0.49541828	0.728254536	Fuz
0.086805116	0.066978818	0.068526558	0.07892893	0.071275631	0.012290169	Sptbn4
129.0704632	117.8015208	126.5185339	152.5576643	154.5557639	168.4010253	Pgam1
17.04125191	15.83415622	16.65129394	9.760931649	10.36328374	8.960636348	Evi5
0.734139789	0.911108175	0.784169249	1.743747277	1.395726507	1.564964274	Evi5l
14.041642	14.39265573	15.78101175	11.48754511	10.78860822	13.25461368	Snapc2
26.4765377	20.70299112	23.21656854	33.66309322	37.18122639	42.51323876	Git1
46.96726004	37.66953651	43.96070507	48.10984635	46.0337422	49.7938739	Gltp
46.40820691	43.58955084	46.12842175	36.38286267	36.96344824	33.55838445	Bnip2
16.06665205	15.12636372	16.98234271	11.98382913	12.28867812	12.55913194	Ccnt1
0.81503094	1.084493321	0.853502837	4.839704933	4.648543661	5.097393172	Scarf2
0	0	0	0	0	0	4930579F01Rik
8.021171564	8.504713003	7.548976914	6.201051421	5.703239466	6.157189645	Brms1l
4.371463476	3.307951485	4.16540469	4.568302952	4.348475227	4.724656784	Med15
10.1587785	11.51037365	10.89312769	9.9428502	10.44749302	11.16605529	Dhdds
0.16371024	0.205268055	0.218411825	0.186070168	0.10326083	0.180793568	Crybg2
0.013465875	0	0	0.061220303	0.052268614	0.061962719	Ubxn11
0.081970705	0	0	0.111799747	0	0	Mogat1
0.050279669	0.063043154	0	0	0.048790899	0.046272002	Tex22
0	0	0	0.099761744	0	0	Wnt8a
18.16089652	18.530208	19.40448232	27.62884634	27.95715383	28.25141465	Tjap1
0.240487583	1.450241267	0	0	0	0	Ehf
0.17088808	0.321401983	0.029229236	0.051794233	0.110552081	0.05242234	Nanog
64.91383761	78.70503069	71.81220325	157.6789028	159.7094012	180.7637371	Rpl15
14.60036529	15.0765132	14.83822304	10.42815318	10.68194265	8.917861189	Tmem167
2.266808262	3.425910831	2.118623987	8.170913722	2.180048492	1.098941716	Steap4
8.777782789	8.623457786	9.153807503	6.434067561	7.141804368	7.373412186	Mplkip
62.33134732	57.91780663	63.88650984	33.74762392	39.38515956	33.71787691	Kif11
45.69917311	43.20398367	50.87955809	31.17730143	37.41866794	38.43549635	Rpa3
22.68064983	19.50341102	23.0201241	23.37075886	25.99116386	22.48039728	Mlkl
0	0	0	0	0	0	Phox2b
19.97545986	18.55547694	20.64006235	16.30592763	17.37369413	16.37357752	Tnpo3
0.732071975	0.721213676	0.776063382	0.99115728	1.034367053	1.199370293	Ttll5
4.203788899	4.004022284	4.134951973	3.00571475	2.832521836	2.824047447	Zfp715
0.121320796	0.354942137	0.622532753	2.500424818	0.078485676	0	Retn
0	0	0	0	0	0	Acp4
0.007539427	0.00945331	0	0.020566032	0.021948559	0.020815435	Cdh23
662.1568492	841.1883604	685.7045337	414.2311285	489.9979354	510.1816453	Rps5
0.017992443	0.045119642	0.03692981	0.621676736	0.506331023	1.42401467	Podnl1
1.665722619	1.286705844	1.579726703	3.319915633	3.189505425	3.65444816	Adgrl1
6.858848238	8.043076096	6.387802149	9.599966379	7.166793497	7.958793549	Amotl1
0	0	0	0	0	0	2200002J24Rik
17.94419244	16.8013154	18.39941601	14.47641868	16.05366833	18.60499877	Etv5
0.366562452	0.091922853	0.526663186	0.599944909	1.067125856	0.134937871	Tmem190
2.341910868	2.606276204	2.474513655	2.457022645	2.097754525	2.474065943	Gfod2
4.415239226	3.785518246	3.707328014	5.125392524	5.622354341	7.018447231	Enkd1
0.21471143	0	0.088139809	0.039045955	0.083341549	0.079038928	4933405L10Rik
37.00252713	34.74089139	36.07363776	29.5325921	32.86569088	31.36560434	Atp6v0d1
1.831736293	1.666458916	1.630648202	2.947610142	2.740655412	2.936311975	Ptprs
7.097908758	13.96896129	6.176973096	9.905415071	10.26853731	10.56390184	Slc41a1
0.009259742	0.023220651	0	0.008419567	0	0	Fer1l4
0	0.014213528	0	0	0	0	4931406B18Rik
0	0.213750433	0.024993115	0.066431734	0.236325101	0.02241245	Iglon5
0.375929065	0.430011347	0.351958406	0.539714952	0.486397185	0.764764074	Igf2bp1
0	0	0	0	0.071967992	0	B4galnt2
1.564058615	1.269610386	1.224722797	2.244194321	2.166956961	1.955242675	Zfp651
44.80281801	41.92204386	45.82653695	40.14555601	44.99282864	47.94383429	Nelfb
0.027732977	0.034772988	0.113844861	0.453899688	0.215294476	0.165895929	Card14
3.10227591	2.984872115	2.741552473	2.889354565	2.717738656	2.646824085	Tmem175
0	0	0	0.030760972	0	0.015567005	Bcas1
0.435926634	0.587074423	0.405950119	0.587219571	0.634528413	0.668633355	Tango2
0.186031112	0	0	0	0	0.085601519	4833413E03Rik
3.610186808	3.465702689	2.981356284	3.539074314	0.821083587	1.012302236	Aldh1a2
81.9930316	86.08783829	80.43458707	75.68306329	75.975424	77.08359398	Ndufs2
0	0	0	0	0	0	Snx31
4.324486197	7.037396403	5.224929558	5.577457745	4.434534949	5.080585816	Atraid
29.66070341	26.97527402	28.25329487	29.2754575	27.35885698	31.21757045	Cad
0	0	0	0	0	0	Lypd8
9.017332447	9.995495961	9.512036509	7.43133902	7.511432596	7.225411001	Sh3bp5l
0.206874231	0	0	0	0	0	1810065E05Rik
38.52194775	40.64434465	43.40064657	22.86951984	26.14709986	21.559167	Atad1
9.877658721	11.07701134	9.829507427	8.971326483	7.8027701	6.817751445	Pten
0	0	0	0	0	0	4933402N03Rik
7.508482605	7.568933907	7.060681248	12.88748101	12.88719151	13.53081546	Pea15a
10.01089035	6.096760065	8.512548655	30.85117975	17.45135163	18.22847436	Timm23
1.82118158	1.712616149	0.759282818	4.243341782	2.761338742	1.466517284	Tnfaip8l2
40.57328855	41.5110523	44.47500199	23.61660923	25.2603739	20.86685895	Trnt1
0	0	0	0	0	0	Ly6g6e
37.76168911	34.39475499	34.02551491	47.21912916	52.42537178	54.55796967	Ehmt2
40.8568097	40.87915131	38.84943323	34.5911832	35.86073722	35.94290585	Elof1
7.983609146	6.833753459	6.563032305	7.968958713	7.667485024	6.402068377	Med16
9.162113722	10.3075694	9.450527581	6.890069399	6.738214687	10.27601813	St3gal1
19.51396747	15.3845304	17.69348538	36.95604603	39.93204939	38.95431763	Tmem259
1.975957925	1.822863926	2.6687694	1.982854639	1.768425615	1.526375133	Rnf170
0.438142271	0.325549398	0.34972577	1.062367504	1.354241921	1.299261374	Clip3
0.026256241	0	0	0.023873904	0	0	Thap8
0	0	0	3.126379583	0.826192552	1.356125599	Myl2
1.525290067	1.502666533	1.498256443	1.634553881	1.58584989	1.52403127	Dedd
1.025786011	0.428727202	1.272039148	0.544082123	0.953937183	0.629348783	Mcemp1
1.385341478	1.558439026	1.368570687	1.860034661	2.223784696	3.01452899	Nit1
0.757347093	0.443146441	0.718016372	0	0	0	Pax5
1.637312286	1.925957508	2.009438527	1.729203566	1.632511056	1.807131859	Prdm15
7.470283174	6.370014739	8.386091935	6.61029992	6.332538159	6.203165277	Rnf168
1.044172741	1.644937293	1.89589283	2.385748781	2.468185296	1.626213506	Tctex1d2
45.66037675	49.65436605	41.65277279	30.20052298	30.8316926	31.08740619	Chp1
0	0	0	0	0	0	Sval2
0.751974632	0.510717598	0.337627798	1.139574782	0.547281621	0.346018308	Trpv4
0.052326014	0.098413445	0.02685002	0.166523906	0.177718283	0.144465715	Klhl3
33.65610785	41.59071077	39.90558434	19.2758437	26.1165565	24.05833556	Tvp23b
20.78608855	21.48562009	22.51776369	24.36832922	26.33775454	27.70906023	Dnajc7
0	0	0	0.149787385	0.019982084	0.056851444	Zfp385c
91.66825092	95.64226703	104.9607934	67.12279035	69.92389053	61.19965969	Cacybp
2.213496776	2.21328772	2.271620833	2.114563763	2.093577001	1.882350729	Cluap1
2.878717093	2.95321002	3.760029794	2.538200442	2.200922781	1.043648571	Zswim7
7.348413475	8.613673904	9.621754245	11.21290334	10.60061872	10.44200766	Pigl
40.63511401	59.48870999	44.45174084	84.45285108	88.72181378	90.20289967	Ndufa2
6.896883827	7.529708558	6.916513591	7.201036224	7.048932344	7.481432118	Pam16
14.85038125	12.55990309	13.41209543	17.69855013	15.4875679	19.18981295	Glis2
26.94198055	28.34927073	25.73878859	18.73523878	20.08155151	19.1271878	Cox6c
0.6178703	1.097515133	0.413923068	2.317459553	2.473248097	2.258690577	Bicc1
55.57972687	51.03956044	51.72711919	42.60542805	43.29914554	48.04740216	Ube2z
0	0	0	0	0	0	Gip
6.15352471	7.114752175	6.307303615	5.111057374	4.930583304	5.131038646	Tmem87b
24.2179	21.60418035	22.69348535	18.94618414	19.43757126	20.39245944	Anapc1
1.060325853	0.923256515	0.861467026	0.897165464	0.743115994	0.799622028	Mertk
27.95125974	22.78767526	24.0043765	27.32923649	32.43486693	28.43558596	Tsg101
7.164910821	6.975016102	7.645562022	6.550555432	6.027632283	6.250103254	Hps5
5.93330709	4.710619603	5.490497152	7.556356845	7.826959198	8.063581507	Map3k4
19.03764878	14.93307334	17.90832797	31.54071723	32.15789227	34.26554696	Piezo1
0.56802235	0.593512268	0.242890837	0.021520139	0.022966806	0	Blk
11.45211274	11.89879973	10.66338496	12.81151878	13.07964783	15.30565936	Rnf166
8.905169267	9.621128367	9.401501549	7.632030317	9.006194454	8.7429989	Ankrd28
19.19227799	15.80138634	17.4185025	27.51365017	25.07785986	26.76307385	Ankrd52
2.22750625	2.732894693	3.170900702	2.656970324	2.091822852	2.094042403	Pkd2l2
8.848252098	10.54296881	10.45261647	9.628904612	9.132500312	8.612456051	Srp19
0	0	0	0	0	0	Tmbim7
0	0.032401783	0.053040832	0	0	0	Clec4f
0.321418687	0	0.494788197	0.097418348	0.051983592	0	Klra17
8.620622989	7.574993524	7.691174716	5.063378272	4.533489886	4.900852372	Wdfy2
8.215456273	7.347402119	7.953666901	7.555972452	8.021583723	7.420115661	Rbsn
3.301514737	2.727268296	3.059353404	5.341713465	4.77736797	5.540537472	Mrps25
3.240536093	3.403318537	3.524598365	4.205700701	4.44810889	5.046869502	Dguok
0.670545121	0.747344782	0.571211899	0.530003951	0.552874219	0.520298016	Camta1
1.946730514	2.016402019	1.538716442	5.013438518	3.672575298	3.260419368	Csf1
7.564725057	5.858400364	7.69126107	8.177352902	8.965696725	8.201082308	Strip1
0.013688141	0.085814368	0	0.049784639	0.013282838	0.044089828	Kif1a
0	0	0	0	0	0.031059959	Alx3
18.34330382	20.31833258	15.82658363	23.44363343	21.51218342	23.53389659	Slc25a11
0	0.142126873	0	0.103067459	0.10999605	0	Chrne
7.345064661	6.897408554	6.447342885	4.575562875	4.276547348	5.004986301	Cmc2
13.05310965	12.30655781	12.02231362	10.03674646	10.05508176	11.11205913	Chfr
0.039055155	0	0.040080702	0.07102304	0.037898741	0.035942167	Ceacam16
1.187166711	0.992352512	1.476776289	2.911244409	1.361472233	2.68169062	Hoxa2
0	0	0	0	0	0	Adam28
0.073438964	0.184162864	0.113051089	0.133551087	0	0.16896332	Ankrd53
35.23906169	34.15680525	31.72400312	33.31993449	32.95271417	37.41840683	Tex261
6.175090423	6.303484346	6.619943921	5.552180399	5.984822018	5.894149246	Fam120b
6.335660454	6.286762088	7.033002946	4.122799577	4.609906142	4.640288338	Tbp
57.21257293	62.57077577	56.96073986	46.96713442	52.84845391	55.32520233	Psmb1
0	0	0	0	0	0	Pdcd2
0.075675728	0	0.09319547	0.137618713	0.220304959	0.41786283	Dll1
0.12063321	0.025209321	0.04126697	1.572189805	1.170612872	0.629101086	Nol3
10.86605492	11.46234242	11.96597076	13.21498883	11.97855253	14.04274936	Fhod1
0.256446503	0.190004101	0.263180513	0.519351117	0.452460324	0.740199989	Plekhg4
3.923925131	4.400508365	4.914896088	5.961259217	6.81135844	7.816701049	Slc9a5
1.337569033	2.251463669	1.053024126	1.266186935	1.493547511	1.146642783	Elmo3
1.369303341	1.163677175	1.327189794	0.899210575	0.871075063	1.274161372	Stc1
1.215537403	1.54389488	1.522868503	3.071724528	3.201623794	3.50122909	4931428F04Rik
1.831344424	1.473053771	1.631206494	7.47759619	4.325439901	6.995886025	Tppp3
3.44979109	3.635428767	3.546201904	2.187489434	2.218915041	2.229682246	Msh3
0	0	0	0	0.025163225	0	Adamts13
16.5660028	20.98323148	15.87339041	20.59621153	20.50444784	23.06281103	Tmem208
93.33481326	77.97502214	85.14877072	104.8277042	100.9322915	106.0270465	E2f4
112.997004	118.6940602	106.9363148	113.7513752	123.1167916	122.6892051	Surf4
7.682107821	7.400356094	8.749130359	11.4998243	11.03650702	11.60479544	Surf2
18.46263909	22.99232532	17.01928186	8.860674524	9.577869713	9.636702632	Dnajb9
31.80375924	24.86822158	30.43613737	24.62070836	26.99678958	21.21557834	Naf1
9.593585787	8.55247384	9.932785913	5.985545203	6.173335395	5.580682016	Yes1
27.14415615	27.58578454	27.30447785	16.14204075	15.52943711	15.51390453	Ppp1cb
25.24937	25.76753916	19.35129171	27.66493049	27.13280123	31.74326321	Gorasp2
4.18597718	5.439444438	5.764311979	3.999934648	3.781381881	4.538737403	Tsen15
0.03339706	0	0	0	0	0	Oc90
26.70388973	24.04964402	26.69223913	16.31462904	16.97648481	16.12582722	Efr3a
6.680234127	6.035654529	6.116315131	8.664537703	8.929234884	9.523015315	Trappc2l
2.181335183	1.81625525	2.44848484	3.501964702	3.32395322	2.99551629	Acsf3
17.47001689	19.60328671	18.41631676	16.15978316	17.16228525	17.01157216	Ddx19a
8.192739967	6.223905594	6.033885008	8.961164553	9.376506033	10.7108335	Galns
1.265747345	1.231081662	1.141163967	1.581144176	1.85962199	2.30794254	Gata2
3.849274028	3.592995267	4.564851021	3.26667927	3.278761466	3.345654803	C8g
0.69016406	1.015859838	0.400336147	1.200516328	0.524135312	0.497076112	Entpd2
27.35792517	23.44584664	24.55265015	32.50306125	32.63842656	32.69455335	Rabl6
0	0	0	0	0	0	Ptgds
16.58198274	14.89436387	17.26620038	72.16887289	67.93975196	85.44861245	Edf1
1.766744087	2.136116338	2.201666232	0.401610026	0.918445277	0.69682343	Clic3
15.10552625	19.82147118	15.21696792	19.90377054	21.43214549	23.13908109	Npdc1
14.08077837	12.93314183	14.21433469	18.01575503	18.63805936	18.61932602	Fbxw5
26.32891273	24.68559416	27.17557078	20.80607612	22.12316548	21.18217244	Slc25a13
59.07245657	55.62412373	57.82230691	50.47751075	56.22531609	56.72572136	Ube2i
21.32077291	21.76258122	19.35171614	15.7817723	17.88235556	21.00174375	Tsr3
3.8720574	3.556554002	3.800460222	3.479790929	3.593566228	4.247105847	Unkl
5.718281785	4.691873698	5.442451474	6.703501387	6.607055502	6.801899004	Lrrk1
0.608539719	0.537580454	0.510970353	4.766135155	5.274426133	4.96394252	Aldh1a3
78.442735	66.11532513	76.03743089	49.8762924	55.78255602	61.41004684	Actn1
6.937196226	4.659183288	5.687678491	11.12794208	11.91292537	12.75682796	Sirt2
52.74246866	46.13174552	52.45417965	61.49449319	66.93991642	69.78211218	Hnrnpl
37.93137232	29.12908698	38.73737715	53.73555195	55.35748108	56.52388769	Nolc1
16.19710266	16.52067935	16.08673775	10.09637286	11.46580077	11.15044068	Casd1
4.326908152	4.152435807	4.338054404	3.767858339	4.473325582	4.992841879	Cnksr3
7.98870905	9.811662395	7.985972137	7.253950727	7.762741076	6.820362002	Mtmr1
7.374501443	6.200184092	8.418831257	9.902134593	11.39990394	12.12661998	Hmgb3
0.062112157	0.292047437	0.023903683	0.028238232	0.030136515	0.003572585	Map2
0.038271009	0	0	0.069597045	0	0.017610261	Cyp2j9
0	0	0	0	0	0	Nipsnap3a
3.438308402	4.929204436	3.547565641	5.137725013	3.252789357	3.169920141	Abca1
24.11129172	18.17713118	20.47145021	13.35376291	14.9493347	12.33133769	Nipsnap3b
6.319166666	8.081751714	4.798974903	8.302684735	7.235827889	9.886318895	Lage3
11.52319751	13.98968107	12.01349521	13.30495267	11.990573	12.71817345	Ubl4a
10.6722576	10.75358298	11.21182068	13.31248024	13.73141252	12.43430804	Gdi1
1.572530673	2.270745519	1.590878285	2.276915103	1.829715647	1.61179727	Sash1
16.55653481	20.50747365	17.44494269	9.427202304	9.203025905	14.20134044	Gadd45b
0.147376244	0.088698085	0.114947102	0.010720335	0.040043491	0.02170068	Slamf6
0.020745672	0	0	0.018863332	0.010065699	0	Slamf1
8.227838211	8.477449938	5.947437282	9.432933997	9.129774835	8.658437762	Zdhhc12
7.448769723	10.16815491	8.075903261	7.810697011	8.685514359	9.232200297	Endog
4.892485318	4.507780859	4.276275522	4.948409243	3.819433542	3.602014044	Cybb
12.93053137	12.24898667	12.26653618	8.235283037	8.254555377	8.981694172	Golga7
0.251596451	0.488969455	0.051640621	0.434659325	0.109866031	0.266273676	Xk
2.899370297	2.042734484	2.281220238	4.506814986	4.742791837	5.552540199	Pcolce2
2.09449284	2.289489797	1.598340191	2.83226025	1.667672097	1.828697541	Cd48
26.40833826	30.40812713	27.75823778	16.08568185	17.02514703	16.95351063	Clpx
11.46675011	17.42780677	10.53715276	11.52711178	11.26021685	12.12937234	Trabd
0	0	0	0	0	0.014048636	Mov10l1
0.898911104	1.194997089	1.411559935	1.290033056	1.471340195	1.38541325	Dennd6b
0.571022209	0.778234885	0.509579688	0.925550054	0.530022438	0.548355608	Cd83
0	0.103710887	0	0	0	0	Cltrn
0.118816123	0.170260085	0	0	0	0	Ace2
0	0	0	0.080865369	0.604110153	0.08184602	Gzmb
0	0	0	0.063178819	0	0	Gzmf
0	0	0	0	0	0	Gzmn
0.216074567	0.348332216	0.263986255	0.421005492	0.35944568	0.151506136	C4a
0.536848774	0.411355841	0.642770156	0.271187927	0.318360044	0.68619153	Ager
34.30160331	29.62136419	30.9951614	51.42755907	56.14333498	57.78495281	Atf6b
0.435128989	0.954776209	0.558193763	0.494559924	0.703741526	0.867632883	Egfl8
4.697447121	3.088965928	3.869644854	2.463339116	2.098535231	1.939164835	Notch4
16.0981496	14.33447924	15.46794637	14.97067325	16.47486104	19.24377157	Ppt2
0.166145306	0.069440421	0.056836035	0.100713504	0.295580596	0.229353419	Prrt1
6.93235593	5.56080574	6.186427982	12.37180168	12.24246886	17.59396933	Rnf5
0.049347125	0	0	0	0	0	Fam163a
6.626352493	8.018422829	7.666106832	6.594223656	6.57538713	7.438029599	Cacfd1
0.358370903	0.41432953	0.262700957	0.901389532	0.681970164	0.582514591	Hivep2
0	0	0	0	0	0	2310057J18Rik
9.777251111	9.389390767	9.829382958	8.73784299	9.890165614	9.108019767	Arnt
0.214849895	0.246940377	0.119432963	0.569787391	0.573342651	0.453119213	Itga2
2.299181401	2.290345095	2.743164152	1.917422046	2.36798064	2.317126465	Mocs2
5.501559482	6.47184048	6.597601718	5.114793317	6.38839594	6.200806625	Nat9
2.535193217	4.256164952	3.245951606	6.305955275	1.318769844	0.583279827	Lpl
51.3817817	59.71101064	55.12239586	29.76956526	33.21491675	31.3920273	Atp6v0e
0	0	0	0	0	0.115604149	Nkx2-5
4.750743914	3.97887976	5.29325716	4.546819999	4.470920284	5.329928582	Zfp318
0.0135891	0	0.004648645	0	0	0	Ttbk1
18.0110011	14.77864012	16.92096959	32.81378601	30.50029883	34.20705335	Srf
9.807821635	8.111140373	10.46073074	16.974694	20.23424066	20.3714292	Gata3
0.019485865	0	0.019997543	0.106306991	0	0.035865391	Gata5
5.181084083	5.132359293	6.030688561	9.279208809	9.331666398	17.43147744	Lama5
31.90440324	33.3748715	34.40784189	30.40103313	38.06965679	31.83661597	Steap1
18.38780974	15.76374742	18.72495545	13.61649229	16.16973935	12.83316484	Steap2
557.1330977	475.3440584	565.3025642	378.7688772	427.4552372	424.9666499	Hspa8
3.586272081	2.816965385	4.281917046	2.740657427	3.195718567	2.478525005	Serac1
0	0	0	0	0	0	Awat1
10.68756172	8.657689301	9.058012536	8.953511011	8.011387577	9.504143045	Pdzd11
63.10762329	61.40554196	58.16339503	53.24001543	51.57236517	53.22968352	Psma2
7.126350785	5.865847815	7.35294236	7.027496001	7.425285326	6.711669378	Mrpl32
12.34614218	12.10377031	12.55558843	12.53067483	12.70393114	13.08566546	Setdb1
0.708475215	0.772453497	0.790303278	1.344401392	0.926626957	1.162268764	Anxa9
0.016609489	0.020825804	0	0.052858544	0.016117685	0.007642794	Arnt2
32.12173191	25.27197548	30.37509025	17.54036465	19.455944	21.53758344	Prune1
52.04301326	46.19625989	48.61415173	61.69411724	71.13436958	68.19732812	Cers2
0	0.016518425	0.013520105	0.035936457	0	0	Nlrp5
123.4388913	122.4216695	131.3642968	81.73931932	82.96291759	72.60375651	Capza2
1.822753733	2.35918394	2.202501009	6.335421926	6.105152142	6.547530898	Plekho1
4.39994344	4.273065262	4.531901178	4.728121752	4.455974611	4.962153385	Vps45
6.057274546	3.648952426	5.186064764	8.96407117	8.822352896	8.626405724	Prpf3
46.62896425	41.98575022	47.63286842	36.09702186	37.1856154	37.29282014	Anp32e
20.17453486	19.91176889	20.7992704	21.7267199	25.12702999	23.71057858	Aph1a
35.19060485	31.16458912	34.57651428	28.15525216	29.43184713	28.64037056	Tab2
8.811024721	8.776095677	9.184632689	7.057377788	7.16674004	6.969854821	Ppil4
61.69126366	60.23359635	63.06894795	48.72429971	59.5591673	60.03271956	Cnih1
7.390765374	7.296881457	8.030381952	12.6132435	12.15716761	13.45112681	Eps8
25.99086014	24.59101647	23.17372145	22.26702005	21.51781237	24.91108414	Med22
0	0	0	0	0	0	Abo
12.20278666	11.92065836	10.31763697	12.75163378	12.33633202	16.22502808	Surf1
10.07971397	10.03406456	10.37055171	11.57518934	12.58826608	11.4106517	Med28
20.39223003	23.46418222	16.16308109	15.91166343	14.76334006	17.64935273	Qdpr
5.967773753	6.734422848	5.61410768	4.250596185	5.404998001	2.288373933	Gnrh1
0.004962709	0	0.005093025	0.009024844	0.009631529	0.004567144	Tnr
117.4737414	113.8943322	108.9595557	110.6037293	140.0662253	158.2079183	Sqstm1
33.44154272	27.41945376	33.21482287	24.717365	29.59471344	28.53127258	Nfe2l2
0	0.034856249	0	0.808864921	0.080928744	0	Rxrg
1.484732287	3.928481826	0.707869814	3.412246169	1.781108988	1.872059138	Rxra
2.722743466	2.651026177	2.138608112	3.084249102	2.317393353	3.191643858	Adamtsl4
0.164152132	0.205822121	0.196539689	4.577243214	5.150429145	3.197605489	Fcrls
8.624840014	8.926675211	1.255277979	1.254763627	0.42608162	0.404084576	Cd5l
34.84202467	35.67313588	31.64075556	30.02761153	32.68274175	35.98025045	Prpsap1
0	0.08380824	0.007621766	0.08778755	0.057654749	0.041008683	Fam184b
22.84544196	23.25120009	25.81955035	10.48489437	13.17160925	10.96134353	Ncapg
2.401130842	2.42890843	2.745703463	1.555076862	1.600460512	1.006695198	Lcorl
12.14943674	12.05826873	12.40403142	10.37149382	11.37334879	12.35595917	Lta4h
0.474759696	0.396851574	0.812043963	0.239823772	0.307134778	0.606830262	Amdhd1
109.0316324	100.636139	116.1811822	71.36895667	82.26257862	82.75133755	Dstn
24.73931012	24.86959356	24.67673876	21.90623732	22.90563944	25.62411501	H2afy
1.359497363	1.433418283	1.363487302	1.254874017	1.249283092	1.270091824	Gtf2ird2
8.380254566	7.991681088	8.539745513	8.31747407	11.56822288	12.54604181	Bola1
1.74841562	1.969848376	1.86367312	3.417631498	2.606440788	3.148148711	Castor2
2.269090955	3.123424219	1.797129508	2.265042428	1.771096432	2.088227393	Fcgr1
2.004735354	1.311462817	1.663792287	3.883436283	1.945375582	2.951908665	Ncf1
0.015435141	0.038706698	0.031680903	0.252623648	0.344496532	0.085229068	Wnt11
55.37122024	53.78884713	60.3252603	35.9823944	38.51067466	35.06990881	Adss
0.332579058	1.772267818	0.255984171	0.151201394	0.080682866	0.22955251	1700016C15Rik
0.051676703	0.129589649	0.035355785	0.062650483	0	0	Il17rb
0.394636239	1.078442029	0.244037838	0.25762101	0.211114094	0.158309567	Cacna1d
0.102710599	0.824215461	0.010540767	0.158765111	0.009966936	0.018904759	Chdh
1.750719198	2.008507706	1.593017713	2.043006242	2.063417961	2.485251819	Actr8
1.070983208	0.946600664	0.864870359	1.293089949	0.937048192	0.937144809	Lrrc27
0.027739001	0.278244327	0	0.126110632	0.080752964	0.178695959	Stk32c
25.48271094	21.98326485	26.41294312	23.03562267	22.9177914	21.5005039	Fnta
15.74442971	15.34033662	17.59047756	15.03211955	16.90379124	14.83818249	Skiv2l2
1.559700091	3.662662368	1.153015021	8.292759518	3.912058501	2.396355246	Lbp
0.232052981	1.789401474	0.011907322	0.105498928	0.033777292	0.144150718	Celsr1
1.135691655	1.079473848	0.939930405	1.548968493	0.568807264	1.078883628	Fli1
2.756605942	3.093031796	2.074085386	2.425415326	2.41541632	2.427476393	Stard13
0.007196166	0	0	0	0	0	Tenm1
0	0	0	0	0	0	Camk1g
6.33662421	6.559673914	7.366071931	9.149328306	8.616188784	6.21851774	Diexf
0.16523335	0.414355613	0.262066129	0.327798646	0.349834531	0.221182565	Hsd11b1
0	0.006710091	0	0	0	0	Syt14
1.8206275	2.004404019	1.184861366	1.615058001	1.809809831	2.533697804	H2-M3
9.615129286	7.267162256	11.32884408	6.595109682	7.184754219	7.677122355	Lonrf3
22.25476631	24.16534546	22.27936951	30.78308827	32.78187132	31.45758317	Atp5e
13.44436134	12.55265066	13.68374353	19.11210788	18.09714174	20.46496857	Nelfcd
0.045416201	0	0	0	0	0	Tubb1
49.7192998	48.89453739	46.52268052	88.03887386	99.03130359	107.4171935	Ctsz
30.24538325	27.11872427	30.75773681	36.80339468	31.88170451	29.98301346	Prelid3b
0.016585761	0.020796053	0.03404257	0.76912418	0.692070384	0.396857534	Sertad4
0	0	0	0	0	0	H2-M2
18.94295368	17.0912986	21.17097258	16.53419182	19.66389182	19.57985918	Ube2a
210.6134676	211.1551145	192.3358688	188.4700568	185.3662875	193.933101	Slc25a5
0	0	0	0.152029204	0.073749633	0.237803505	Atp1b4
16.15497796	15.34175904	16.38298696	17.25325602	16.46510231	19.52983272	Ppdpf
0	0	0	0	0	0	Kcnq2
0.030640681	0.076837625	0.031445272	31.0366254	11.32843194	6.372835906	Eef1a2
0.111765191	0.046712255	0.025488895	0.293581236	0.108455848	0.15999926	Col20a1
63.70450625	62.19285936	68.98018388	34.62033833	39.85725983	30.88028331	Pls3
0.018643848	0.187012683	0	0.016952215	0.054275423	0.034315587	Mpped2
12.54667182	12.1041106	12.19445631	7.6234023	8.021286908	7.702266749	Nkap
28.19381419	26.17870712	17.98609547	21.06282324	21.29565527	27.06856903	Ndufa1
0.237073304	0.245557917	0.126938398	0.693549443	0.44010257	0.26560652	Wt1
19.53646207	18.36078139	19.21658887	17.14354765	15.45401614	16.6370391	E2f3
7.305491557	6.862255485	6.997082071	6.003056197	7.274789474	5.496661363	Cr1l
28.09398497	27.94898042	29.84396116	22.72917466	26.3216711	25.91801425	Ppfibp1
0.545914329	0.589718411	0.5774879	0.687297141	0.619399914	0.324628251	Cd46
1.673023213	1.768235062	1.267490349	3.759252425	3.510468352	3.103524747	Cd34
4.084445521	5.542785919	5.08868771	3.454030465	3.604670056	3.851696554	Plgrkt
1.30460609	2.099987982	1.33886365	1.490807335	1.317300382	1.573784631	Cd274
0	0	0.03983705	0	0.075336707	0	Pdcd1lg2
8.395402283	5.718914641	8.024320143	10.75547495	11.98919529	14.09171328	Gtf3a
2.864577961	2.935865679	3.067616048	3.487983463	3.879575908	3.965836384	Mtif3
19.22521523	15.95322425	17.47230999	21.21398354	22.83043604	24.84990299	Lnx2
0	0	0	0	0	0	Il19
3.516254359	4.131726877	3.91789493	3.489526434	3.646114077	4.197531615	Dyrk3
48.40058795	44.25811811	48.80955667	53.70816695	51.08347731	58.80409137	Mapkapk2
0.048744412	0	0	0.08864326	0.0473011	0.044859116	Il10
25.05540321	29.52976423	25.26053517	17.71867587	20.3953312	18.57952645	Lamp2
98.10687309	83.78490433	95.50680885	60.12960158	58.92540062	69.50522923	Atxn10
0.225788645	0.390954596	0.308956818	0.332393567	0.219103093	0.168212245	Foxred2
40.03801994	36.16453751	38.96565497	38.39200601	43.25537091	45.68279778	Eif3d
179.7858018	159.6184435	174.3775184	124.0241624	139.3783503	169.7207591	H3f3b
25.79519599	26.61737591	25.53523182	22.56490793	22.90430618	25.93652555	Nup50
0.703844611	0.48820003	0.67622085	1.102947501	1.046303888	1.212795251	Phf21b
0	0	0	0	0	0	Nlrp14
2.452538306	2.096669125	1.807620069	1.601552191	1.774121575	2.174977974	Ift27
41.64637907	38.25427214	44.56920168	32.53232917	33.39363232	36.29137256	Pacsin2
0.359410014	0.360516945	0.510239369	0.702618408	0.156945583	0.055127057	Cmah
33.24769541	29.13970372	30.21056867	36.85795079	34.68720028	36.388307	Ttll12
0.120405743	0.100647146	0	0.036493611	0.194734259	0.110808503	Bik
0	0	0.013334408	0.2067501	0.264778364	0.37666323	Scube1
15.40793316	13.76653841	15.47308293	14.17699075	14.74664547	14.05297347	Tox4
9.317159041	9.822076447	8.221945128	11.763356	9.329218868	10.59525638	Mrps18c
0.29400295	0.297744095	0.324932626	1.87642884	1.415514952	1.482924663	Sulf1
104.9030407	105.565695	98.88375829	86.10218366	86.08033206	87.15855874	Srsf6
17.52217975	14.55167895	17.25666286	13.31634541	13.05220192	16.43966436	Plcg1
6.430082846	7.716448469	5.814898661	6.251868587	5.992573093	5.937086923	Kctd2
0.171091579	0.023835905	0.019509362	0	0.018447288	0.052484766	Tmprss6
26.39161712	24.97113874	25.03601497	22.83619215	23.0874418	22.53636567	Kctd5
0	0	0	0.016429353	0	0	Pom121l2
34.89529145	32.58073187	37.01732967	15.23329653	17.47145539	14.85635323	Etaa1
0.123415499	0.634452455	0.012665626	0.370317754	0.383235818	0.601965299	Matn4
0	0	0	0	0	0	Svs4
0	0	0	0	0	0	Svs6
2.597498813	2.646209656	3.165526294	8.709200268	2.730636399	6.025947928	Slpi
0	0	0	0	0	0	Svs3a
0	0	0	0	0	0	Svs5
0.367624025	2.025365792	0	0	0.032430796	0.020504341	Rbpjl
93.33837142	93.17317705	89.84592141	48.64659959	62.2807106	75.07764046	Sdc4
0	0	0	0	0	0	Ccdc70
1.720236507	2.739286162	1.677137674	5.646589973	5.825859385	4.036957938	Il13ra1
0	0	0	0	0	0	Prl5a1
18.37311733	21.37081245	18.73158864	15.59907213	17.63970999	18.764573	Nbr1
7.636458045	7.832203713	7.534915385	6.973307598	6.299585973	7.960798755	Cyth1
2.506949723	2.095558975	2.602351719	3.183417065	2.880116183	2.837501064	Rnd3
20.42946667	16.87994658	19.94450586	14.24826389	16.07749598	17.36862138	Brca1
0	0	0	0	0	0	Gast
0.1630345	0.190792727	0.301168101	0.365662877	0.168754223	0.280073599	Cntnap1
0.29873768	0.772555136	0.095806941	1.001642916	0.724730308	0.618583606	Nt5c3b
61.47682598	69.13044673	60.57637164	71.69198716	76.65127284	83.04100919	Coa3
0	0.095145342	0	0	0	0	Zpbp2
0	0	0	0	0	0	Gsdma
18.80049852	15.1225344	18.44089892	20.73237931	20.67379799	23.73843017	Med24
0	0	0	0	0	0	Gsdma2
57.1958309	46.63327578	53.27521751	78.51781518	77.48362097	76.78432102	Psmd3
24.41208018	17.53227644	21.05993315	31.098517	34.89594583	34.94205644	Exosc10
5.83788399	6.519848398	6.514999643	3.867532731	4.385493352	4.325449731	Glod4
10.40730193	9.171367243	9.282538065	11.09224815	11.587815	12.10773678	Vps53
18.39929846	16.7207233	18.76109866	12.96692244	12.16739977	10.17667394	Taok1
9.418789386	7.659356932	6.948486457	14.03650562	13.3740406	17.11453512	Dnttip1
0	0	0	0	0	0	Tnnc2
6.618939452	6.17425136	6.563039342	9.943403411	8.098507359	8.945765925	Acot8
2.892963908	3.276309155	1.987267691	1.591012106	1.765884701	1.030595997	Cd300lg
0	0	0	0	0	0	Spint4
0	0.126885586	0	0	0	0	Pyy
0.092986531	0.216526412	0.027265216	0.374433407	0.399604261	0.452323981	Mpp2
0	0	0	0	0	0	Ppy
0.503292052	3.470789575	0.129126991	2.774359363	0.915730661	0.028948494	Vtn
7.467550785	9.083908477	8.770477322	6.384934778	6.142977481	5.912146603	Nlk
11.26970203	11.01742304	9.73424134	12.43415591	13.83470972	18.42221652	Traf4
1.467710217	1.91389972	2.530501204	2.615696066	2.525672909	3.529888676	Aldoc
0.223767751	0.153038812	0.062630087	0.517909329	0.750127038	0.59907428	Stac2
448.7981917	348.305404	450.7725962	639.58367	718.2297186	790.1134509	Rpl19
1.345091863	1.640546559	1.192174463	1.011792703	0.949282901	0.979048929	Nek8
0.028497235	0.008932813	0.014622771	0.006477891	0.020740079	0	Cacnb4
0.171653707	0.281451961	0.230364581	0.276139518	0.307515838	0.498218186	Plxdc1
7.789009195	8.008016071	7.78616066	5.183650076	5.609362548	5.347948315	Arl5b
31.86045436	31.20579287	31.73250223	22.7169988	22.59682542	21.01539784	Zfp207
19.19756992	16.70786781	19.44501162	20.10270259	21.25022124	22.72177853	Psmd11
1.346036993	0.971722322	1.23487222	2.318002839	2.335293542	2.927949232	C1qtnf1
0	0	0	0	0.100347273	0.047583354	Pipox
30.25581641	29.14062974	26.40789479	35.60280534	39.71386296	50.30358088	Timp2
6.934436213	5.479952375	7.209227341	12.10506182	11.51635102	13.53075915	Zc3h18
19.58959612	17.71364638	20.08605997	13.36209334	15.19322476	12.51877252	Top2b
0.048512957	0.045620971	0	0.121305733	0.047076499	0	Rarb
121.3190564	107.5326898	121.21036	166.3083849	174.8783589	251.4697846	Igfbp4
29.01509001	26.55046315	30.25322663	25.38309659	28.02560792	28.82642193	Cdc6
65.96001115	61.38031864	64.4585226	30.90342448	33.74524582	29.30547654	Suz12
14.53103785	12.01184674	14.76469935	8.864914417	10.08608671	8.317042196	Atad5
18.1779705	18.6961936	18.96289408	14.29390766	15.92374168	17.44620627	Crlf3
0	0	0	0	0	0	Krt27
31.36528831	28.21714919	32.56939076	27.45187569	26.83886584	19.288986	Tns4
9.457524551	9.867812515	9.515218027	15.90889796	15.91311097	15.49567476	Tnfaip1
2.874467469	2.476824902	2.80851205	4.057729484	3.477141314	4.245848525	Abr
0.059990103	0.397583919	0.026385162	0.031169687	0.04989755	0.031547681	Rab11fip4
0.131234954	0.25857688	0.076960596	0.340935614	0.163734578	0.345070127	Cd40
20.19742253	19.90369321	19.67297872	27.5472405	28.2117104	27.79121979	Slc35c2
0.108954602	0.234193214	0.047920986	0.198137402	0.203904926	0.32945891	Zfp334
18.92040862	15.34615549	17.81144944	16.10390308	17.66154252	20.11559122	Elmo2
50.96242289	59.36081352	62.57339488	44.64912302	51.73805501	47.4162099	Wsb1
11.09498492	11.13991909	11.27620813	10.92735596	10.30831742	9.549014115	Ttpal
14.77953702	12.22976603	13.8805129	10.1732451	11.56634549	10.53742358	Rhot1
0.024279536	0	0	0	0	0	Hnf4g
0.026977262	0.101476305	0.06921414	0.294354044	0.143981592	0.086894402	Rhbdl3
7.017052655	7.398595864	8.281509891	10.70161471	12.07099507	11.47716686	Ada
274.4774967	327.8069958	245.4717546	85.33806652	93.12416436	93.51969265	Serinc3
0.241376966	0.605300931	0.045039139	0.379094628	0.149055357	0.201943102	Tha1
23.45627151	25.29705539	23.97390404	27.63166483	29.11736172	30.11549871	Pgs1
46.99981441	43.06836952	44.4392133	34.67978629	37.72144564	37.17320179	Birc5
0.829991026	0.995436965	1.259161473	0.853119363	0.962996404	1.345012956	Afmid
0.136734859	0.428612446	0.210488055	0.621641704	0.39805851	0.377508197	Trp53tg5
62.9940616	40.24003943	51.69818084	61.85579997	66.94602249	71.07936315	Pigt
63.29504601	61.31278486	57.71410143	54.24151044	61.36653886	74.33313003	Wfdc2
23.32853517	20.50628865	23.13885787	36.47538772	36.79138706	47.74692212	Etv4
0	0	0	0	0	0	Eppin
0.160038043	0.310116583	0.373273797	0.436551392	0.352953072	0.401677666	Dbndd2
10.86205647	7.488400804	10.59177004	5.64371271	3.676895362	9.182619317	Mmp9
0.017149236	0	0.052798669	0.171525362	0.024962176	0.02367347	Slc12a5
12.6666663	12.37257016	12.95059296	12.2938191	11.67012324	14.03647088	Ghdc
30.55677192	28.6883259	27.57355182	27.82955485	23.6538734	24.6805684	Pltp
5.246920949	4.385900596	5.110550514	5.806591807	6.133349868	6.707303655	Slc12a7
6.040171772	7.67535352	5.031296949	10.6394472	9.606788259	8.92387209	Ctsa
4.155982534	2.303194677	4.170857521	5.804045726	6.617561699	6.994376664	Zswim1
18.77303468	17.10194712	19.72543791	24.69540311	26.87684113	29.55438946	Slc12a4
0	0.211067148	0	0.153061516	0.1089006	0	Spata25
36.10217646	29.56987178	31.4971321	43.49530238	41.71425491	44.98657497	Myo1c
39.35261041	42.30062318	39.91491368	37.11997408	34.11319351	33.49505989	Crk
171.0709044	206.285448	174.8098025	87.57969736	107.4926914	110.672319	Cox7c
31.87346191	28.46576258	32.94849206	31.44227303	27.68815556	29.57485826	Pitpna
32.0713356	33.7641974	34.06087734	36.07412617	35.24440712	32.13138007	Mlx
31.95427745	27.88548515	29.57975912	24.08841683	25.69046775	29.52189831	Retreg3
0.105049648	0.206983045	0.030802326	6.754491395	3.058174545	1.477767887	Jph2
1.600282607	1.786286908	1.722416722	2.147133725	1.552898592	1.616408874	Dhx58
18.33261595	18.56531151	18.77670612	12.76908679	14.26240368	13.00199356	Rab5a
0.615683546	0.330846302	1.89555221	0.639794326	0.938855172	1.295106173	Hspb9
20.54145087	17.8344465	20.8427492	15.67558684	16.66008737	17.67233545	Nkiras2
26.47146276	22.91016807	27.20611882	22.00248519	22.48697504	20.82960475	Ppp2r5c
29.5119404	26.60254584	28.27556207	17.90328106	20.98652921	21.18240437	Ift52
50.42794589	40.25710941	49.85634373	68.32736134	67.60973374	83.70776993	Mybl2
0	0.117328261	0	0.08508402	0	0.103338996	Sgk2
0.129305121	0.378301475	0.022116756	0.13716819	0.146389163	0	Eya2
0	0	0	0	0	0	Prl3c1
62.03201596	55.79260551	59.17346264	60.37947571	62.74115442	62.29846248	B4galt5
0	0.03103287	0	0	0.048034451	0	Gdap1l1
0.092582074	0.248751465	0	0	0	0	Hnf4a
1.293521354	1.715451606	1.480659515	4.591527475	5.093298453	2.815796432	Ptgis
0.033376113	0.351528519	0.02055152	0.03034776	0.032387854	0	Cadps2
29.58786794	25.26437691	29.15403035	44.94721168	41.80702397	49.50595103	Ddx27
9.939944705	9.230741529	9.63848083	11.24065479	11.43160882	11.66964496	Cyth3
0.862450778	0.84814412	0.780968658	2.706248671	1.2553707	1.579632528	Cyth4
1.432173392	1.300356461	1.875237486	1.526748178	1.198075046	3.045077072	Rac3
7.009790504	6.910046927	6.648870701	12.6831451	13.11204682	14.56375135	Rrp7a
43.41201338	39.41766573	42.63083437	39.13533919	40.12262455	48.08703156	Cyb5r3
16.06461242	14.6032046	15.6154929	10.58994094	12.34733048	11.8705197	Ints2
9.40422422	8.085886183	9.468510515	7.493363468	8.045295654	9.991687039	Med13l
1.049522841	2.008546146	2.494295592	2.661981627	2.090495859	1.575889897	Hist1h2bc
0.023407324	0.088047806	0	0.106417403	0.022714238	0.043083169	Baiap2l2
12.94782023	15.02369578	13.74138255	17.39905172	18.56868289	22.1443734	Mafk
14.17463876	14.80919905	15.42280504	14.53357537	14.58319996	14.51512475	Med1
6.273007128	5.842494911	6.513980187	2.036393236	2.327786527	2.500657132	Erbb3
8.868276217	9.026141916	9.137994413	10.52841191	11.74136449	11.81256437	Stard3
0.320953608	0.164629482	0.194634526	0.019897647	0.014156829	0	Ikzf3
0.539811307	0.47942997	0.761730989	1.94287666	1.22226443	1.241960745	Mfng
31.97719226	38.93363639	34.90399189	32.24794506	34.78480292	33.70415727	Vmp1
16.22065831	16.99424138	15.45755291	12.36362562	13.21596952	10.7833883	Uchl5
1.46316587	1.387351842	1.434351799	1.231122701	1.257372385	1.292946925	Glrx2
4.718362992	4.657369957	4.80791987	2.403755096	2.266595749	1.804661428	Trove2
26.74071837	23.59589048	26.60418155	22.09501319	23.3053974	23.91733458	Stk4
0.223269857	0.139973435	0	0	0	0	Wfdc15b
7.459717191	8.843181518	6.013126904	11.83918473	6.791344891	7.713900495	Pmp22
0	0.118264114	0.193595119	0.142937802	0.061018652	0.028934241	Gdf9
38.51509368	37.75881529	36.51132967	19.7850991	24.36703769	22.39085879	Zcchc10
0	0	0	0	0	0	Prl8a2
0	0	0	0	0	0	Tbx5
46.69751083	43.53951467	43.75797799	60.85274546	54.4836915	64.07065618	Psmb6
12.51216348	10.44088335	12.88499785	19.49762402	16.41220339	21.36203252	Spag7
98.37149222	96.97662241	96.04994433	188.234607	173.1912577	193.5472228	Pfn1
17.93826414	15.96028678	18.12906846	19.80579096	21.48372408	24.39539098	Tomm34
208.6338645	186.9757036	199.5604763	141.7369553	141.7743487	145.523531	Ywhab
0.314646103	0.180351525	0.138389303	1.896414156	0.793856703	0.479852974	Ksr1
21.02677438	34.40181085	17.24144463	50.15115874	37.08296684	33.06163897	Gpx3
1.678105391	2.213395632	1.16302433	13.13811098	8.861126598	7.079932164	Anxa6
0.201966829	0.126618036	0.051817565	0.122427697	0.048996659	0	Il12rb2
2.181471747	1.654650124	2.432227503	2.301883383	3.24065404	3.14770612	Zkscan6
199.9224979	165.4245327	197.0976544	141.1822092	151.449463	137.4943631	Kpna2
20.3005998	21.47794914	21.59938105	16.95104542	17.5978209	18.8827615	Smurf2
5.489811783	5.434262781	5.056525625	5.724551736	5.843752984	5.682012312	Cep95
41.5939952	34.62920276	39.62396846	25.27642996	29.57485617	32.00743299	Vezf1
1.966814655	2.479944643	2.131857794	2.923663007	2.391083306	2.247302789	Cuedc1
95.90578222	91.35240007	92.88092011	81.68243521	78.29657521	75.32474158	Srsf1
0.123005402	0.443412115	0.110455968	0.363494995	0.268567287	0.254702135	Abi3
0.59690711	0.643999518	0.341905815	0.391282911	0.18858743	0.319377405	Shroom1
9.936193522	9.15409092	10.16055856	7.383148024	7.689396656	6.030586414	Kif3a
38.48934653	35.09329714	34.90300228	36.26568032	34.44844251	31.99419694	8-Sep
29.03159347	26.53429755	27.5465223	18.86062921	19.6220731	20.62441015	Mtmr4
9.30664745	10.5524743	8.454261052	5.81018242	5.250125262	7.519845689	Mrm1
0.33068012	0.403991846	0.287153669	0.994544181	0.370256256	0.483794641	Mapt
24.50537716	19.60271556	24.50059731	21.29366102	22.91440354	22.91971947	Kansl1
29.52514349	30.36997639	28.57591722	21.72525286	21.77163452	24.48962832	Gid4
9.638629248	9.555547517	9.57597125	6.92948477	7.567562428	7.39468783	Myo1b
20.50063512	20.16278812	20.2029747	11.45315729	11.95959098	12.17512241	Dhx40
0.461095785	0.41296062	0.446163458	0.53904685	0.728692626	0.691072876	Ypel2
22.67658868	19.22284839	20.94335372	26.39873005	27.18531072	30.26621087	Akap1
33.67386245	30.87808234	33.61616439	22.80400394	23.5388535	20.99627724	Nol11
6.402177858	7.559852377	6.570292198	5.691439112	6.674514929	6.548962855	Derl2
47.63153491	43.9421488	47.90835252	71.49803476	70.77891604	80.05907786	C1qbp
5.976593123	6.423214474	7.032809321	5.618179859	5.974052405	6.678831091	Rpain
0.256446503	0.214363601	0.087726838	0.272041061	0.165902119	0.157337196	6330403K07Rik
0.159178778	0.276350238	0.138226544	1.747963493	0.415868734	0.788797887	Slc13a3
0.178304165	0.279458307	0.228732802	0.324251784	0.324421159	0.512787457	Kcnab3
13.12952636	11.227849	12.79126496	19.85349692	18.89831061	20.90860945	Chd3
9.95384156	7.967334634	9.630953507	9.969116211	10.58581483	11.51816196	Kdm6b
0	0	0	0	0	0	1700125H20Rik
7.449606233	8.547843947	8.446249814	5.156615559	5.503263089	5.791983126	Appbp2
0.056534023	0.035442587	0	0	0	0	Wnt9b
1.349784275	0.347164466	0.426224051	1.919643058	1.343402523	0.987386841	Adora2b
33.55499696	25.82372759	33.68416802	32.91698361	35.44418284	35.85283736	Ncor1
3.730224513	3.338265001	2.995328719	1.255730102	1.271065464	1.113726337	Trpv2
0.105778872	0.574733553	0.144742016	0.22442261	0.205293566	0.259593341	Cenpv
5.378612652	4.109963046	5.538434616	7.261783547	7.380903396	9.649798999	Pcgf2
5.484493915	4.357376087	5.421008152	5.170710628	5.285310554	6.221949692	Cwc25
1.023320179	0	0.420076589	0.279141034	0.297905968	0.470876944	1700001P01Rik
11.03109263	9.908096542	10.45186716	12.80830375	11.59749537	13.26852326	Pip4k2b
18.3138849	15.00521435	18.8492919	15.71857326	16.82677303	16.2431789	Trim37
0.033875427	0	0	0.061603539	0	0.062350602	Ybx2
27.88908604	25.75870444	27.54023656	48.56184079	47.70864413	50.44348029	Ctdnep1
22.93664674	17.97444401	20.33947117	24.98105395	27.52474532	30.04876381	Elp5
0.128518187	0.092081432	0.169576633	2.554164541	0.872989542	0.388615635	Slc2a4
40.65400235	47.58732443	37.63467069	54.06253384	61.12435946	59.11599568	Gabarap
0.327798661	1.520738082	0.03364063	0.059611227	0.190855569	0.24133652	Cldn7
0.134829348	0.270489206	0.221391716	0.147114869	0.314008993	0.049632975	2810408A11Rik
12.4081558	11.86417061	11.79294753	15.55752854	14.61550527	15.54869334	Phf23
13.02778785	14.18869962	13.51626921	12.58067649	12.61896851	12.44882235	Acadvl
0	0	0	0	0	0	Dnah11
90.79295292	83.62374449	89.91161359	83.47549823	88.58704606	91.00990121	G3bp1
283.1581789	340.6824049	302.9489862	170.535049	194.2545149	202.3660251	Atox1
0	0	0	0	0	0	Glra2
101.4805118	94.28962381	101.7059982	255.5587752	276.3699147	270.9136548	Sparc
0.095306238	0.31866589	0.326029591	0.375521073	0.123312321	0.058473077	Glra4
5.501513963	5.011420046	5.042775073	6.071214718	5.110469391	6.599212075	Mief2
1.503835741	1.015314556	1.108028103	1.68293725	1.8054253	2.510661271	Tbx3
0	0	0	0	0	0	Mmp20
0.119578987	0.299868183	0	0	0	0	Mmp7
0	0	0	0	0.025188797	0	Crhr1
4.990224798	3.787127022	4.245257289	7.164380683	7.040689739	7.372117222	Dusp14
10.17732176	8.264927749	13.70574027	13.09991791	13.87636784	12.98214384	Tada2a
1.348508198	1.219612747	1.168390276	0.984942157	0.783002288	0.68154486	Ikzf1
0	0	0	0	0	0.015916967	Tcaf3
4.387996927	3.284709948	4.503221031	4.803707042	4.469913548	5.344139396	Pnpo
12.20252371	8.573211521	10.630709	11.0487682	12.40034339	13.76339221	Cog1
11.98498799	11.46727373	11.07279811	12.46015547	13.54429867	13.45017619	Cbx1
12.14454483	14.63934131	12.01648256	8.285772903	8.468907123	10.45198586	Cdk5rap3
4.482587305	5.366662652	3.086649717	6.731748999	5.556593927	6.014941136	Copz2
145.7130703	152.3148666	139.005721	121.8529617	132.2702498	131.3906594	Slc25a39
6.901746078	4.854544414	5.892884588	9.115663628	8.167544996	8.537685862	Sp2
18.96291831	14.39994401	17.93049113	22.32194236	23.69292164	28.30736901	Aatf
0	0	0	0	0	0.014431592	Lhx1
29.52965591	25.82752139	29.13321554	32.10838554	33.41204359	37.43303899	Dync1h1
1.53525364	1.711091113	2.363351636	2.429993545	1.710505505	1.648362816	Cpsf4l
4.966112632	4.619123364	4.3737386	3.070551377	3.171822366	3.074549458	Pex12
19.86518331	19.81314725	19.58101853	18.74097814	22.34377182	22.1838191	Ndel1
1.684512477	3.309722697	1.24754864	0.757939648	0.438149436	0.543384566	Slc25a35
3.256873743	3.057790999	3.043679233	4.277525983	4.526908184	4.980981214	Zbtb4
0	0.107469537	0	0	0	0.052586526	Tnfsfm13
17.8636183	17.53485398	16.05803515	13.38769628	15.0302178	15.90552269	Mpdu1
31.84281106	24.61897083	30.6082571	42.95243751	44.86910027	51.8215706	Fxr2
108.9139232	103.4491611	97.20121561	85.26843484	84.01139529	84.44332743	Atp5g3
13.36031195	10.70078539	10.47885562	21.66329847	12.52105657	18.04571269	Cd68
0	0	0.121505466	0.143538529	0.076593871	0	Slc35g3
3.197936569	2.940470277	3.519458803	5.494309305	4.592804631	3.9969246	Acsl1
5.49387919	5.677411632	5.706900415	4.304976146	4.962789918	4.629506321	Abca5
10.04513213	8.877594453	9.748804436	3.540816002	4.165315878	3.950275768	Smyd4
[truncated: 52,533 more rows]
